# Supplementary material for: Acanthoic acid
Source: Acta Crystallogr Sect E Struct Rep Online. 2010 Jun 5;66(Pt 7):o1531. doi: 10.1107/S1600536810019483 (PMC3006772; doi:10.1107/S1600536810019483)
Supplement: Supplementary file 1 [file e-66-o1531-sup1.cif]

##############################################################################
###                                                                        ###
###        Electronic paper (Acta Crystallographica Section E)             ###
###                                                                        ###
##############################################################################
#                                                                            #
# This CIF contains the data in a paper accepted for publication in Acta     #
# Crystallographica Section E. It conforms to the requirements of Notes      #
# for Authors for Section E, and has been peer reviewed under the auspices   #
# of the IUCr Commission on Journals.                                        #
#                                                                            #
# Full details of the Crystallographic Information File format               #
# are given in the paper "The Crystallographic Information File (CIF):       #
# a New Standard Archive File for Crystallography" by S. R. Hall, F. H.      #
# Allen and I. D. Brown [Acta Cryst. (1991), A47, 655-685].                  #
#                                                                            #
# The current version of the core CIF dictionary is obtainable from          #
# ftp://ftp.iucr.org/pub/cif_core.dic. The current version number is 2.4.    #
#                                                                            #
# Software is freely available for graphical display of the structure(s) in  #
# this CIF.  For information consult the CIF home page http://www.iucr.org/  #
# cif/home.html                                                              #
#                                                                            #
# This file may be used for bona fide research purposes within the           #
# scientific community so long as proper attribution is given to the journal # 
# article from which it was obtained.                                        #
#                                                                            #
##############################################################################
                                             
data_global
_audit_creation_method     'WinGX routine CIF_UPDATE'
_audit_conform_dict_name     cif_core.dic
_audit_conform_dict_version     2.3
_journal_date_recd_electronic     2010-05-04
_journal_date_accepted     2010-05-24
_journal_name_full     'Acta Crystallographica, Section E'
_journal_year     2010
_journal_volume     66
_journal_issue      7
_journal_page_first     o1531
_journal_page_last     o1531
_journal_paper_category     QO
_journal_coeditor_code     FJ2300
_publ_contact_author_name     'Surachai Pornpakakul'
_publ_contact_author_address
;
Research Centre of Bioorganic Chemistry, Department of Chemistry,
Faculty of Science, Chulalongkorn University, Bangkok, 10330,
Thailand
;
_publ_contact_author_email     'nongnuj.j@chula.ac.th'
_publ_contact_author_fax     '66(2)2187598'
_publ_contact_author_phone     '66(2)2187596'
_publ_section_title
;
Acanthoic acid
;
loop_
    _publ_author_name
    _publ_author_footnote
    _publ_author_address
    'Suwancharoen, Sunisa' .
;
Research Centre of Bioorganic Chemistry, Department of Chemistry
Faculty of Science, Chulalongkorn University, Bangkok 10330,
Thailand
;
    'Tommeurd, Wantanee' .
;
Research Centre of Bioorganic Chemistry, Department of Chemistry
Faculty of Science, Chulalongkorn University, Bangkok 10330,
Thailand
;
    'Phurat, Chuttree' .
;
Research Centre of Bioorganic Chemistry, Department of Chemistry
Faculty of Science, Chulalongkorn University, Bangkok 10330,
Thailand
;
    'Muangsin, Nongnuj' .
;
Research Centre of Bioorganic Chemistry, Department of Chemistry
Faculty of Science, Chulalongkorn University, Bangkok 10330,
Thailand
;
    'Pornpakakul, Surachai' .
;
Research Centre of Bioorganic Chemistry, Department of Chemistry
Faculty of Science, Chulalongkorn University, Bangkok 10330,
Thailand
;
data_I
_audit_creation_method     'WinGX routine CIF_UPDATE'
_chemical_name_systematic
;
(1<i>R</i>,4a<i>R</i>,7<i>S</i>,8a<i>S</i>,10a<i>S</i>)-1,4a,7-trimethyl-7-
vinyl-1,2,3,4,4a,6,7,8,8a,9,10,10a-dodecahydrophenanthrene-1-carboxylic
acid
;
_chemical_formula_moiety     'C20 H30 O2'
_chemical_formula_sum     'C20 H30 O2'
_chemical_formula_iupac     'C20 H30 O2'
_chemical_formula_weight     302.44
_symmetry_cell_setting     tetragonal
_symmetry_space_group_name_H-M     'P 43'
_symmetry_space_group_name_hall     'P 4cw'
loop_
    _symmetry_equiv_pos_as_xyz
    'x, y, z'
    '-y, x, z+3/4'
    'y, -x, z+1/4'
    '-x, -y, z+1/2'
_cell_length_a     12.8697(16)
_cell_length_b     12.8697(16)
_cell_length_c     21.768(2)
_cell_angle_alpha     90
_cell_angle_beta     90
_cell_angle_gamma     90
_cell_volume     3605.5(7)
_cell_formula_units_Z     8
_cell_measurement_reflns_used     9639
_cell_measurement_theta_min     1.58
_cell_measurement_theta_max     30.24
_cell_measurement_temperature     100(2)
_cell_special_details     ?
_exptl_crystal_description     needle
_exptl_crystal_colour     colourless
_exptl_crystal_size_max     0.40
_exptl_crystal_size_mid     0.20
_exptl_crystal_size_min     0.02
_exptl_crystal_density_diffrn     1.114
_exptl_crystal_density_method     'not measured'
_exptl_crystal_F_000     1328
_exptl_absorpt_coefficient_mu     0.07
_exptl_absorpt_correction_type     none
_diffrn_ambient_temperature     100
_diffrn_radiation_type     MoK\a
_diffrn_radiation_wavelength     0.71073
_diffrn_radiation_source     Mo
_diffrn_radiation_monochromator     graphite
_diffrn_measurement_device_type     'Bruker SMART APEXII CCD area-detector'
_diffrn_measurement_method     '\f and \w'
_diffrn_reflns_number     21616
_diffrn_reflns_av_R_equivalents     0.0496
_diffrn_reflns_theta_min     1.58
_diffrn_reflns_theta_max     30.24
_diffrn_reflns_theta_full     30.24
_diffrn_measured_fraction_theta_max     0.878
_diffrn_measured_fraction_theta_full     0.878
_diffrn_reflns_limit_h_min     -16
_diffrn_reflns_limit_h_max     16
_diffrn_reflns_limit_k_min     -17
_diffrn_reflns_limit_k_max     17
_diffrn_reflns_limit_l_min     -25
_diffrn_reflns_limit_l_max     28
_reflns_number_total     4824
_reflns_number_gt     3830
_reflns_threshold_expression     I>2sigma(I)
_refine_ls_structure_factor_coef     Fsqd
_refine_ls_matrix_type     full
_refine_ls_R_factor_gt     0.0561
_refine_ls_wR_factor_ref     0.1575
_refine_ls_goodness_of_fit_ref     1.024
_refine_ls_restrained_S_all     1.024
_refine_ls_number_reflns     4824
_refine_ls_number_parameters     405
_refine_ls_number_restraints     1
_refine_ls_hydrogen_treatment     constr
_refine_ls_weighting_scheme     calc
_refine_ls_weighting_details
         'calc w=1/[\s^2^(Fo^2^)+(0.0853P)^2^+1.0669P] where P=(Fo^2^+2Fc^2^)/3'
_refine_ls_shift/su_max     0.002
_refine_diff_density_max     0.369
_refine_diff_density_min     -0.293
_refine_ls_extinction_method     none
_refine_ls_abs_structure_details     ?
_refine_ls_abs_structure_Rogers     ?
loop_
    _atom_type_symbol
    _atom_type_description
    _atom_type_scat_dispersion_real
    _atom_type_scat_dispersion_imag
    _atom_type_scat_source
    C C 0.0033 0.0016 'International Tables Vol C Tables 4.2.6.8 and 6.1.1.4'
    H H 0 0 'International Tables Vol C Tables 4.2.6.8 and 6.1.1.4'
    O O 0.0106 0.006 'International Tables Vol C Tables 4.2.6.8 and 6.1.1.4'
_computing_data_collection     'APEX2 (Bruker, 2008)'
_computing_cell_refinement     'SAINT (Bruker, 2008)'
_computing_data_reduction     'SAINT (Bruker, 2008)'
_computing_structure_solution     'SHELXS97 (Sheldrick, 2008)'
_computing_structure_refinement     'SHELXL97 (Sheldrick, 2008)'
_computing_molecular_graphics     'ORTEP-3 (Farrugia, 1997)'
_computing_publication_material     'publCIF (Westrip, 2010)'
loop_
    _atom_site_type_symbol
    _atom_site_label
    _atom_site_fract_x
    _atom_site_fract_y
    _atom_site_fract_z
    _atom_site_U_iso_or_equiv
    _atom_site_adp_type
    _atom_site_calc_flag
    _atom_site_refinement_flags
    _atom_site_occupancy
    _atom_site_disorder_assembly
    _atom_site_disorder_group
    C C1 0.2020(3) 0.6538(3) 0.07071(16) 0.0369(7) Uani d . 1 . .
    H H1A 0.133 0.6753 0.0833 0.044 Uiso calc R 1 . .
    H H1B 0.208 0.6659 0.0269 0.044 Uiso calc R 1 . .
    C C2 0.2143(3) 0.5365(3) 0.08320(18) 0.0395(8) Uani d . 1 . .
    H H2A 0.1582 0.4991 0.0633 0.047 Uiso calc R 1 . .
    H H2B 0.2793 0.5125 0.0657 0.047 Uiso calc R 1 . .
    C C3 0.2130(3) 0.5131(3) 0.15123(18) 0.0389(7) Uani d . 1 . .
    H H3A 0.2246 0.4393 0.157 0.047 Uiso calc R 1 . .
    H H3B 0.1446 0.5293 0.1673 0.047 Uiso calc R 1 . .
    C C4 0.2946(2) 0.5735(2) 0.18865(14) 0.0283(6) Uani d . 1 . .
    C C5 0.2819(2) 0.6927(2) 0.17370(13) 0.0257(6) Uani d . 1 . .
    H H5 0.2117 0.7103 0.1876 0.031 Uiso calc R 1 . .
    C C6 0.3540(2) 0.7641(2) 0.21113(15) 0.0332(6) Uani d . 1 . .
    H H6A 0.4256 0.7438 0.2041 0.04 Uiso calc R 1 . .
    H H6B 0.3393 0.7553 0.2545 0.04 Uiso calc R 1 . .
    C C7 0.3407(3) 0.8792(3) 0.19396(17) 0.0384(7) Uani d . 1 . .
    H H7A 0.3387 0.9204 0.2313 0.046 Uiso calc R 1 . .
    H H7B 0.4005 0.9015 0.1703 0.046 Uiso calc R 1 . .
    C C8 0.2417(2) 0.9002(2) 0.15664(15) 0.0309(6) Uani d . 1 . .
    H H8 0.182 0.8755 0.1805 0.037 Uiso calc R 1 . .
    C C9 0.2483(2) 0.8366(2) 0.09816(14) 0.0307(6) Uani d . 1 . .
    C C10 0.2833(2) 0.7217(2) 0.10447(13) 0.0261(6) Uani d . 1 . .
    C C11 0.2242(3) 0.8779(3) 0.04395(17) 0.0439(8) Uani d . 1 . .
    H H11 0.2322 0.8361 0.0094 0.053 Uiso calc R 1 . .
    C C12 0.1851(4) 0.9870(3) 0.03404(18) 0.0535(10) Uani d . 1 . .
    H H12A 0.1287 0.9856 0.0045 0.064 Uiso calc R 1 . .
    H H12B 0.2406 1.0289 0.0169 0.064 Uiso calc R 1 . .
    C C13 0.1463(3) 1.0377(3) 0.09429(18) 0.0481(9) Uani d . 1 . .
    C C14 0.2265(3) 1.0152(3) 0.14356(18) 0.0436(8) Uani d . 1 . .
    H H14A 0.2055 1.0496 0.1812 0.052 Uiso calc R 1 . .
    H H14B 0.2925 1.0447 0.131 0.052 Uiso calc R 1 . .
    C C15 0.1282(5) 1.1516(4) 0.0829(2) 0.0853(19) Uani d . 1 . .
    H H15 0.0933 1.1636 0.0461 0.102 Uiso calc R 1 . .
    C C16 0.1472(8) 1.2286(4) 0.1089(3) 0.123(3) Uani d . 1 . .
    H H16A 0.182 1.2263 0.1463 0.147 Uiso calc R 1 . .
    H H16B 0.1275 1.2921 0.0922 0.147 Uiso calc R 1 . .
    C C17 0.0409(3) 0.9895(4) 0.1120(2) 0.0610(12) Uani d . 1 . .
    H H17A 0.0484 0.9156 0.1159 0.092 Uiso calc R 1 . .
    H H17B -0.0093 1.0047 0.0806 0.092 Uiso calc R 1 . .
    H H17C 0.018 1.0181 0.1504 0.092 Uiso calc R 1 . .
    C C18 0.2726(3) 0.5543(3) 0.25738(17) 0.0429(8) Uani d . 1 . .
    H H18A 0.2051 0.5811 0.2676 0.064 Uiso calc R 1 . .
    H H18B 0.3243 0.5888 0.2817 0.064 Uiso calc R 1 . .
    H H18C 0.2745 0.481 0.2656 0.064 Uiso calc R 1 . .
    C C19 0.4032(2) 0.5295(2) 0.17572(14) 0.0312(6) Uani d . 1 . .
    C C20 0.3915(2) 0.7082(2) 0.07483(14) 0.0332(7) Uani d . 1 . .
    H H20A 0.3909 0.7371 0.0342 0.05 Uiso calc R 1 . .
    H H20B 0.4083 0.6356 0.0726 0.05 Uiso calc R 1 . .
    H H20C 0.4427 0.7434 0.0993 0.05 Uiso calc R 1 . .
    O O1 0.42045(17) 0.46242(17) 0.13726(11) 0.0352(5) Uani d . 1 . .
    O O2 0.47604(18) 0.5668(2) 0.21170(12) 0.0437(6) Uani d . 1 . .
    H H2 0.532 0.5404 0.2027 0.066 Uiso calc R 1 . .
    C C1' 0.8991(3) 0.6408(3) 0.09529(17) 0.0415(8) Uani d . 1 . .
    H H1'1 0.9703 0.6216 0.086 0.05 Uiso calc R 1 . .
    H H1'2 0.8959 0.716 0.0969 0.05 Uiso calc R 1 . .
    C C2' 0.8713(3) 0.5981(3) 0.15830(16) 0.0468(9) Uani d . 1 . .
    H H2'1 0.9222 0.6216 0.1881 0.056 Uiso calc R 1 . .
    H H2'2 0.8039 0.6248 0.1706 0.056 Uiso calc R 1 . .
    C C3' 0.8682(3) 0.4805(3) 0.15808(16) 0.0429(8) Uani d . 1 . .
    H H3'1 0.8463 0.4564 0.1983 0.051 Uiso calc R 1 . .
    H H3'2 0.9377 0.4542 0.1507 0.051 Uiso calc R 1 . .
    C C4' 0.7945(2) 0.4360(2) 0.10933(15) 0.0322(6) Uani d . 1 . .
    C C5' 0.8256(2) 0.4816(2) 0.04527(14) 0.0271(6) Uani d . 1 . .
    H H5' 0.8981 0.4603 0.0397 0.033 Uiso calc R 1 . .
    C C6' 0.7679(2) 0.4328(2) -0.00971(15) 0.0316(6) Uani d . 1 . .
    H H6'1 0.7876 0.3603 -0.0131 0.038 Uiso calc R 1 . .
    H H6'2 0.6937 0.4357 -0.0021 0.038 Uiso calc R 1 . .
    C C7' 0.7919(2) 0.4880(2) -0.07080(14) 0.0299(6) Uani d . 1 . .
    H H7'1 0.7984 0.4365 -0.1031 0.036 Uiso calc R 1 . .
    H H7'2 0.7342 0.5333 -0.0813 0.036 Uiso calc R 1 . .
    C C8' 0.8922(2) 0.5526(2) -0.06797(13) 0.0257(6) Uani d . 1 . .
    H H8' 0.9494 0.5068 -0.0557 0.031 Uiso calc R 1 . .
    C C9' 0.8790(2) 0.6354(2) -0.01921(15) 0.0301(6) Uani d . 1 . .
    C C10' 0.8288(2) 0.6029(2) 0.04225(14) 0.0285(6) Uani d . 1 . .
    C C11' 0.9096(3) 0.7328(2) -0.02861(17) 0.0402(8) Uani d . 1 . .
    H H11' 0.8987 0.7801 0.003 0.048 Uiso calc R 1 . .
    C C12' 0.9605(3) 0.7729(3) -0.08629(19) 0.0435(8) Uani d . 1 . .
    H H12C 1.018 0.8177 -0.0751 0.052 Uiso calc R 1 . .
    H H12D 0.9106 0.8144 -0.109 0.052 Uiso calc R 1 . .
    C C13' 1.0012(2) 0.6844(3) -0.12842(16) 0.0355(7) Uani d . 1 . .
    C C14' 0.9179(2) 0.5993(2) -0.13061(14) 0.0332(6) Uani d . 1 . .
    H H14C 0.8549 0.6283 -0.1481 0.04 Uiso calc R 1 . .
    H H14D 0.9414 0.5442 -0.1576 0.04 Uiso calc R 1 . .
    C C15' 1.0229(3) 0.7320(3) -0.1906(2) 0.0536(10) Uani d . 1 . .
    H H15' 1.0743 0.7829 -0.1908 0.064 Uiso calc R 1 . .
    C C16' 0.9827(4) 0.7138(5) -0.2418(2) 0.0762(15) Uani d . 1 . .
    H H16C 0.9307 0.664 -0.2453 0.091 Uiso calc R 1 . .
    H H16D 1.0047 0.7502 -0.2763 0.091 Uiso calc R 1 . .
    C C17' 1.1037(2) 0.6415(3) -0.10289(17) 0.0401(8) Uani d . 1 . .
    H H17D 1.1267 0.5847 -0.128 0.06 Uiso calc R 1 . .
    H H17E 1.0932 0.6176 -0.0616 0.06 Uiso calc R 1 . .
    H H17F 1.1553 0.6954 -0.1031 0.06 Uiso calc R 1 . .
    C C18' 0.8066(3) 0.3167(3) 0.10861(19) 0.0447(8) Uani d . 1 . .
    H H18D 0.7936 0.2897 0.149 0.067 Uiso calc R 1 . .
    H H18E 0.876 0.2989 0.0963 0.067 Uiso calc R 1 . .
    H H18F 0.7579 0.2872 0.0801 0.067 Uiso calc R 1 . .
    C C19' 0.6819(2) 0.4561(2) 0.12987(15) 0.0318(6) Uani d . 1 . .
    C C20' 0.7191(2) 0.6510(2) 0.04652(16) 0.0338(7) Uani d . 1 . .
    H H20D 0.723 0.7242 0.0383 0.051 Uiso calc R 1 . .
    H H20E 0.6916 0.6401 0.087 0.051 Uiso calc R 1 . .
    H H20F 0.6743 0.6185 0.0169 0.051 Uiso calc R 1 . .
    O O1' 0.66053(17) 0.4932(2) 0.17988(11) 0.0402(5) Uani d . 1 . .
    O O2' 0.61042(16) 0.42401(18) 0.09132(11) 0.0362(5) Uani d . 1 . .
    H H2' 0.5527 0.4336 0.1063 0.054 Uiso calc R 1 . .
loop_
    _atom_site_aniso_label
    _atom_site_aniso_U_11
    _atom_site_aniso_U_22
    _atom_site_aniso_U_33
    _atom_site_aniso_U_12
    _atom_site_aniso_U_13
    _atom_site_aniso_U_23
    C1 0.0352(16) 0.0399(17) 0.0356(17) 0.0035(13) -0.0104(13) -0.0085(13)
    C2 0.0300(15) 0.0364(17) 0.052(2) -0.0012(13) -0.0083(14) -0.0164(15)
    C3 0.0293(15) 0.0311(15) 0.056(2) -0.0040(12) 0.0048(14) -0.0024(15)
    C4 0.0268(13) 0.0308(14) 0.0273(14) 0.0015(11) 0.0060(11) 0.0024(11)
    C5 0.0238(12) 0.0294(14) 0.0241(14) 0.0008(10) 0.0007(10) -0.0004(11)
    C6 0.0321(15) 0.0382(16) 0.0292(15) -0.0013(12) -0.0035(12) -0.0085(13)
    C7 0.0365(16) 0.0379(17) 0.0408(19) -0.0064(13) -0.0014(14) -0.0107(14)
    C8 0.0306(14) 0.0302(14) 0.0320(15) -0.0015(11) 0.0090(12) -0.0022(12)
    C9 0.0304(14) 0.0284(14) 0.0333(16) 0.0010(11) 0.0095(12) 0.0000(12)
    C10 0.0267(13) 0.0283(13) 0.0232(14) 0.0010(10) 0.0013(10) -0.0035(11)
    C11 0.056(2) 0.0450(19) 0.0308(17) 0.0130(16) 0.0074(15) 0.0021(14)
    C12 0.070(3) 0.050(2) 0.041(2) 0.0220(19) 0.0139(18) 0.0119(17)
    C13 0.064(2) 0.0360(17) 0.044(2) 0.0177(16) 0.0181(18) 0.0112(15)
    C14 0.054(2) 0.0311(16) 0.046(2) 0.0001(14) 0.0140(16) -0.0039(14)
    C15 0.152(5) 0.046(3) 0.057(3) 0.037(3) 0.043(3) 0.019(2)
    C16 0.259(10) 0.047(3) 0.063(4) 0.002(4) 0.052(5) 0.001(3)
    C17 0.049(2) 0.066(3) 0.068(3) 0.019(2) 0.007(2) 0.017(2)
    C18 0.0443(19) 0.0463(19) 0.0381(19) 0.0087(15) 0.0151(15) 0.0136(15)
    C19 0.0302(14) 0.0334(15) 0.0301(16) 0.0031(12) 0.0049(12) 0.0063(12)
    C20 0.0337(15) 0.0368(16) 0.0290(16) 0.0009(12) 0.0090(12) -0.0002(12)
    O1 0.0297(11) 0.0339(11) 0.0420(13) 0.0043(9) 0.0057(9) -0.0020(9)
    O2 0.0306(11) 0.0593(16) 0.0413(14) 0.0109(11) -0.0038(10) -0.0125(12)
    C1' 0.0365(17) 0.0484(19) 0.0395(18) -0.0164(14) 0.0051(14) -0.0145(15)
    C2' 0.0376(18) 0.070(2) 0.0332(18) -0.0149(17) 0.0003(14) -0.0156(17)
    C3' 0.0282(15) 0.070(2) 0.0309(17) -0.0012(15) 0.0022(13) -0.0002(16)
    C4' 0.0258(14) 0.0394(16) 0.0312(16) 0.0013(12) 0.0038(12) 0.0000(12)
    C5' 0.0217(12) 0.0287(13) 0.0309(15) -0.0003(10) 0.0043(11) -0.0007(11)
    C6' 0.0336(15) 0.0293(14) 0.0319(16) -0.0072(12) 0.0048(12) -0.0071(12)
    C7' 0.0295(14) 0.0318(14) 0.0284(15) -0.0045(11) -0.0005(11) -0.0061(12)
    C8' 0.0259(13) 0.0252(13) 0.0261(14) 0.0008(10) 0.0033(11) -0.0027(11)
    C9' 0.0251(13) 0.0291(14) 0.0363(16) -0.0030(11) 0.0088(12) -0.0072(12)
    C10' 0.0255(13) 0.0261(13) 0.0337(16) -0.0048(10) 0.0063(11) -0.0087(11)
    C11' 0.0442(18) 0.0266(15) 0.050(2) -0.0019(13) 0.0177(15) -0.0090(14)
    C12' 0.0411(18) 0.0291(16) 0.060(2) -0.0036(13) 0.0171(16) 0.0034(15)
    C13' 0.0319(15) 0.0380(16) 0.0366(17) -0.0001(12) 0.0098(13) 0.0089(13)
    C14' 0.0330(15) 0.0371(16) 0.0296(15) 0.0026(12) 0.0022(12) 0.0000(12)
    C15' 0.045(2) 0.063(2) 0.053(3) 0.0037(17) 0.0147(18) 0.022(2)
    C16' 0.079(3) 0.111(4) 0.039(3) 0.004(3) 0.008(2) 0.013(2)
    C17' 0.0322(16) 0.0484(19) 0.0398(19) -0.0012(13) 0.0072(14) 0.0047(15)
    C18' 0.0447(19) 0.0415(18) 0.048(2) 0.0055(15) 0.0097(16) 0.0135(16)
    C19' 0.0259(14) 0.0368(16) 0.0328(16) -0.0006(11) 0.0042(12) 0.0027(12)
    C20' 0.0332(15) 0.0296(14) 0.0387(17) 0.0017(12) 0.0126(13) -0.0055(13)
    O1' 0.0287(11) 0.0606(15) 0.0312(12) 0.0039(10) 0.0038(9) -0.0057(11)
    O2' 0.0251(10) 0.0459(13) 0.0374(12) -0.0053(9) 0.0070(9) -0.0049(10)
_geom_special_details
;
All esds (except the esd in the dihedral angle between two l.s. planes) are
estimated using the full covariance matrix. The cell esds are taken into
account individually in the estimation of esds in distances, angles and
torsion angles; correlations between esds in cell parameters are only used
when they are defined by crystal symmetry. An approximate (isotropic)
treatment of cell esds is used for estimating esds involving l.s. planes.
;
loop_
    _geom_bond_atom_site_label_1
    _geom_bond_atom_site_label_2
    _geom_bond_site_symmetry_2
    _geom_bond_distance
    _geom_bond_publ_flag
    C1 C2 . 1.542(5) ?
    C1 C10 . 1.548(4) ?
    C1 H1A . 0.97 ?
    C1 H1B . 0.97 ?
    C2 C3 . 1.511(6) ?
    C2 H2A . 0.97 ?
    C2 H2B . 0.97 ?
    C3 C4 . 1.540(4) ?
    C3 H3A . 0.97 ?
    C3 H3B . 0.97 ?
    C4 C19 . 1.534(4) ?
    C4 C18 . 1.543(4) ?
    C4 C5 . 1.577(4) ?
    C5 C6 . 1.539(4) ?
    C5 C10 . 1.553(4) ?
    C5 H5 . 0.98 ?
    C6 C7 . 1.537(5) ?
    C6 H6A . 0.97 ?
    C6 H6B . 0.97 ?
    C7 C8 . 1.535(5) ?
    C7 H7A . 0.97 ?
    C7 H7B . 0.97 ?
    C8 C9 . 1.515(4) ?
    C8 C14 . 1.520(4) ?
    C8 H8 . 0.98 ?
    C9 C11 . 1.331(5) ?
    C9 C10 . 1.552(4) ?
    C10 C20 . 1.545(4) ?
    C11 C12 . 1.507(5) ?
    C11 H11 . 0.93 ?
    C12 C13 . 1.548(5) ?
    C12 H12A . 0.97 ?
    C12 H12B . 0.97 ?
    C13 C15 . 1.505(5) ?
    C13 C14 . 1.516(6) ?
    C13 C17 . 1.540(6) ?
    C14 H14A . 0.97 ?
    C14 H14B . 0.97 ?
    C15 C16 . 1.167(8) ?
    C15 H15 . 0.93 ?
    C16 H16A . 0.93 ?
    C16 H16B . 0.93 ?
    C17 H17A . 0.96 ?
    C17 H17B . 0.96 ?
    C17 H17C . 0.96 ?
    C18 H18A . 0.96 ?
    C18 H18B . 0.96 ?
    C18 H18C . 0.96 ?
    C19 O1 . 1.223(4) ?
    C19 O2 . 1.313(4) ?
    C20 H20A . 0.96 ?
    C20 H20B . 0.96 ?
    C20 H20C . 0.96 ?
    O2 H2 . 0.82 ?
    C1' C2' . 1.520(5) ?
    C1' C10' . 1.545(4) ?
    C1' H1'1 . 0.97 ?
    C1' H1'2 . 0.97 ?
    C2' C3' . 1.514(6) ?
    C2' H2'1 . 0.97 ?
    C2' H2'2 . 0.97 ?
    C3' C4' . 1.534(5) ?
    C3' H3'1 . 0.97 ?
    C3' H3'2 . 0.97 ?
    C4' C19' . 1.538(4) ?
    C4' C18' . 1.544(5) ?
    C4' C5' . 1.565(4) ?
    C5' C6' . 1.542(4) ?
    C5' C10' . 1.563(4) ?
    C5' H5' . 0.98 ?
    C6' C7' . 1.539(4) ?
    C6' H6'1 . 0.97 ?
    C6' H6'2 . 0.97 ?
    C7' C8' . 1.536(4) ?
    C7' H7'1 . 0.97 ?
    C7' H7'2 . 0.97 ?
    C8' C9' . 1.514(4) ?
    C8' C14' . 1.526(4) ?
    C8' H8' . 0.98 ?
    C9' C11' . 1.329(4) ?
    C9' C10' . 1.544(4) ?
    C10' C20' . 1.545(4) ?
    C11' C12' . 1.507(5) ?
    C11' H11' . 0.93 ?
    C12' C13' . 1.553(5) ?
    C12' H12C . 0.97 ?
    C12' H12D . 0.97 ?
    C13' C15' . 1.511(5) ?
    C13' C17' . 1.534(5) ?
    C13' C14' . 1.534(5) ?
    C14' H14C . 0.97 ?
    C14' H14D . 0.97 ?
    C15' C16' . 1.251(7) ?
    C15' H15' . 0.93 ?
    C16' H16C . 0.93 ?
    C16' H16D . 0.93 ?
    C17' H17D . 0.96 ?
    C17' H17E . 0.96 ?
    C17' H17F . 0.96 ?
    C18' H18D . 0.96 ?
    C18' H18E . 0.96 ?
    C18' H18F . 0.96 ?
    C19' O1' . 1.220(4) ?
    C19' O2' . 1.312(4) ?
    C20' H20D . 0.96 ?
    C20' H20E . 0.96 ?
    C20' H20F . 0.96 ?
    O2' H2' . 0.82 ?
loop_
    _geom_angle_atom_site_label_1
    _geom_angle_atom_site_label_2
    _geom_angle_atom_site_label_3
    _geom_angle_site_symmetry_1
    _geom_angle_site_symmetry_3
    _geom_angle
    _geom_angle_publ_flag
    C2 C1 C10 . . 113.6(3) ?
    C2 C1 H1A . . 108.9 ?
    C10 C1 H1A . . 108.9 ?
    C2 C1 H1B . . 108.9 ?
    C10 C1 H1B . . 108.9 ?
    H1A C1 H1B . . 107.7 ?
    C3 C2 C1 . . 111.5(3) ?
    C3 C2 H2A . . 109.3 ?
    C1 C2 H2A . . 109.3 ?
    C3 C2 H2B . . 109.3 ?
    C1 C2 H2B . . 109.3 ?
    H2A C2 H2B . . 108 ?
    C2 C3 C4 . . 114.2(3) ?
    C2 C3 H3A . . 108.7 ?
    C4 C3 H3A . . 108.7 ?
    C2 C3 H3B . . 108.7 ?
    C4 C3 H3B . . 108.7 ?
    H3A C3 H3B . . 107.6 ?
    C19 C4 C3 . . 109.8(3) ?
    C19 C4 C18 . . 106.6(2) ?
    C3 C4 C18 . . 107.9(3) ?
    C19 C4 C5 . . 114.6(2) ?
    C3 C4 C5 . . 108.1(2) ?
    C18 C4 C5 . . 109.7(2) ?
    C6 C5 C10 . . 111.3(2) ?
    C6 C5 C4 . . 114.2(2) ?
    C10 C5 C4 . . 115.6(2) ?
    C6 C5 H5 . . 104.8 ?
    C10 C5 H5 . . 104.8 ?
    C4 C5 H5 . . 104.8 ?
    C5 C6 C7 . . 112.3(2) ?
    C5 C6 H6A . . 109.1 ?
    C7 C6 H6A . . 109.1 ?
    C5 C6 H6B . . 109.1 ?
    C7 C6 H6B . . 109.1 ?
    H6A C6 H6B . . 107.9 ?
    C8 C7 C6 . . 113.0(2) ?
    C8 C7 H7A . . 109 ?
    C6 C7 H7A . . 109 ?
    C8 C7 H7B . . 109 ?
    C6 C7 H7B . . 109 ?
    H7A C7 H7B . . 107.8 ?
    C9 C8 C14 . . 112.0(3) ?
    C9 C8 C7 . . 107.7(3) ?
    C14 C8 C7 . . 112.1(3) ?
    C9 C8 H8 . . 108.3 ?
    C14 C8 H8 . . 108.3 ?
    C7 C8 H8 . . 108.3 ?
    C11 C9 C8 . . 121.1(3) ?
    C11 C9 C10 . . 121.8(3) ?
    C8 C9 C10 . . 117.1(3) ?
    C20 C10 C1 . . 110.3(3) ?
    C20 C10 C9 . . 109.4(2) ?
    C1 C10 C9 . . 107.5(2) ?
    C20 C10 C5 . . 112.8(2) ?
    C1 C10 C5 . . 108.5(2) ?
    C9 C10 C5 . . 108.1(2) ?
    C9 C11 C12 . . 125.2(3) ?
    C9 C11 H11 . . 117.4 ?
    C12 C11 H11 . . 117.4 ?
    C11 C12 C13 . . 112.3(3) ?
    C11 C12 H12A . . 109.1 ?
    C13 C12 H12A . . 109.1 ?
    C11 C12 H12B . . 109.1 ?
    C13 C12 H12B . . 109.1 ?
    H12A C12 H12B . . 107.9 ?
    C15 C13 C14 . . 114.1(4) ?
    C15 C13 C17 . . 107.3(4) ?
    C14 C13 C17 . . 110.2(3) ?
    C15 C13 C12 . . 108.7(3) ?
    C14 C13 C12 . . 107.4(3) ?
    C17 C13 C12 . . 109.0(4) ?
    C13 C14 C8 . . 114.0(3) ?
    C13 C14 H14A . . 108.8 ?
    C8 C14 H14A . . 108.8 ?
    C13 C14 H14B . . 108.8 ?
    C8 C14 H14B . . 108.8 ?
    H14A C14 H14B . . 107.7 ?
    C16 C15 C13 . . 135.5(7) ?
    C16 C15 H15 . . 112.2 ?
    C13 C15 H15 . . 112.2 ?
    C15 C16 H16A . . 120 ?
    C15 C16 H16B . . 120 ?
    H16A C16 H16B . . 120 ?
    C13 C17 H17A . . 109.5 ?
    C13 C17 H17B . . 109.5 ?
    H17A C17 H17B . . 109.5 ?
    C13 C17 H17C . . 109.5 ?
    H17A C17 H17C . . 109.5 ?
    H17B C17 H17C . . 109.5 ?
    C4 C18 H18A . . 109.5 ?
    C4 C18 H18B . . 109.5 ?
    H18A C18 H18B . . 109.5 ?
    C4 C18 H18C . . 109.5 ?
    H18A C18 H18C . . 109.5 ?
    H18B C18 H18C . . 109.5 ?
    O1 C19 O2 . . 122.5(3) ?
    O1 C19 C4 . . 123.5(3) ?
    O2 C19 C4 . . 114.0(3) ?
    C10 C20 H20A . . 109.5 ?
    C10 C20 H20B . . 109.5 ?
    H20A C20 H20B . . 109.5 ?
    C10 C20 H20C . . 109.5 ?
    H20A C20 H20C . . 109.5 ?
    H20B C20 H20C . . 109.5 ?
    C19 O2 H2 . . 109.5 ?
    C2' C1' C10' . . 115.0(3) ?
    C2' C1' H1'1 . . 108.5 ?
    C10' C1' H1'1 . . 108.5 ?
    C2' C1' H1'2 . . 108.5 ?
    C10' C1' H1'2 . . 108.5 ?
    H1'1 C1' H1'2 . . 107.5 ?
    C3' C2' C1' . . 111.4(3) ?
    C3' C2' H2'1 . . 109.4 ?
    C1' C2' H2'1 . . 109.4 ?
    C3' C2' H2'2 . . 109.4 ?
    C1' C2' H2'2 . . 109.4 ?
    H2'1 C2' H2'2 . . 108 ?
    C2' C3' C4' . . 113.1(3) ?
    C2' C3' H3'1 . . 109 ?
    C4' C3' H3'1 . . 109 ?
    C2' C3' H3'2 . . 109 ?
    C4' C3' H3'2 . . 109 ?
    H3'1 C3' H3'2 . . 107.8 ?
    C3' C4' C19' . . 108.6(3) ?
    C3' C4' C18' . . 108.4(3) ?
    C19' C4' C18' . . 105.4(3) ?
    C3' C4' C5' . . 108.6(2) ?
    C19' C4' C5' . . 115.9(3) ?
    C18' C4' C5' . . 109.8(3) ?
    C6' C5' C10' . . 112.8(2) ?
    C6' C5' C4' . . 114.6(2) ?
    C10' C5' C4' . . 114.8(2) ?
    C6' C5' H5' . . 104.4 ?
    C10' C5' H5' . . 104.4 ?
    C4' C5' H5' . . 104.4 ?
    C7' C6' C5' . . 112.7(2) ?
    C7' C6' H6'1 . . 109 ?
    C5' C6' H6'1 . . 109 ?
    C7' C6' H6'2 . . 109 ?
    C5' C6' H6'2 . . 109 ?
    H6'1 C6' H6'2 . . 107.8 ?
    C8' C7' C6' . . 112.5(2) ?
    C8' C7' H7'1 . . 109.1 ?
    C6' C7' H7'1 . . 109.1 ?
    C8' C7' H7'2 . . 109.1 ?
    C6' C7' H7'2 . . 109.1 ?
    H7'1 C7' H7'2 . . 107.8 ?
    C9' C8' C14' . . 111.9(2) ?
    C9' C8' C7' . . 108.4(2) ?
    C14' C8' C7' . . 111.1(2) ?
    C9' C8' H8' . . 108.5 ?
    C14' C8' H8' . . 108.5 ?
    C7' C8' H8' . . 108.5 ?
    C11' C9' C8' . . 121.5(3) ?
    C11' C9' C10' . . 120.9(3) ?
    C8' C9' C10' . . 117.6(2) ?
    C20' C10' C9' . . 109.0(3) ?
    C20' C10' C1' . . 111.3(2) ?
    C9' C10' C1' . . 108.5(2) ?
    C20' C10' C5' . . 111.9(2) ?
    C9' C10' C5' . . 108.6(2) ?
    C1' C10' C5' . . 107.4(3) ?
    C9' C11' C12' . . 125.5(3) ?
    C9' C11' H11' . . 117.3 ?
    C12' C11' H11' . . 117.3 ?
    C11' C12' C13' . . 112.8(3) ?
    C11' C12' H12C . . 109 ?
    C13' C12' H12C . . 109 ?
    C11' C12' H12D . . 109 ?
    C13' C12' H12D . . 109 ?
    H12C C12' H12D . . 107.8 ?
    C15' C13' C17' . . 108.1(3) ?
    C15' C13' C14' . . 113.0(3) ?
    C17' C13' C14' . . 110.8(3) ?
    C15' C13' C12' . . 107.1(3) ?
    C17' C13' C12' . . 109.9(3) ?
    C14' C13' C12' . . 107.8(3) ?
    C8' C14' C13' . . 113.9(3) ?
    C8' C14' H14C . . 108.8 ?
    C13' C14' H14C . . 108.8 ?
    C8' C14' H14D . . 108.8 ?
    C13' C14' H14D . . 108.8 ?
    H14C C14' H14D . . 107.7 ?
    C16' C15' C13' . . 130.2(4) ?
    C16' C15' H15' . . 114.9 ?
    C13' C15' H15' . . 114.9 ?
    C15' C16' H16C . . 120 ?
    C15' C16' H16D . . 120 ?
    H16C C16' H16D . . 120 ?
    C13' C17' H17D . . 109.5 ?
    C13' C17' H17E . . 109.5 ?
    H17D C17' H17E . . 109.5 ?
    C13' C17' H17F . . 109.5 ?
    H17D C17' H17F . . 109.5 ?
    H17E C17' H17F . . 109.5 ?
    C4' C18' H18D . . 109.5 ?
    C4' C18' H18E . . 109.5 ?
    H18D C18' H18E . . 109.5 ?
    C4' C18' H18F . . 109.5 ?
    H18D C18' H18F . . 109.5 ?
    H18E C18' H18F . . 109.5 ?
    O1' C19' O2' . . 122.4(3) ?
    O1' C19' C4' . . 122.5(3) ?
    O2' C19' C4' . . 114.9(3) ?
    C10' C20' H20D . . 109.5 ?
    C10' C20' H20E . . 109.5 ?
    H20D C20' H20E . . 109.5 ?
    C10' C20' H20F . . 109.5 ?
    H20D C20' H20F . . 109.5 ?
    H20E C20' H20F . . 109.5 ?
    C19' O2' H2' . . 109.5 ?
loop_
    _geom_torsion_atom_site_label_1
    _geom_torsion_atom_site_label_2
    _geom_torsion_atom_site_label_3
    _geom_torsion_atom_site_label_4
    _geom_torsion_site_symmetry_1
    _geom_torsion_site_symmetry_2
    _geom_torsion_site_symmetry_3
    _geom_torsion_site_symmetry_4
    _geom_torsion
    _geom_torsion_publ_flag
    C10 C1 C2 C3 . . . . 54.8(4) ?
    C1 C2 C3 C4 . . . . -55.4(4) ?
    C2 C3 C4 C19 . . . . -72.7(3) ?
    C2 C3 C4 C18 . . . . 171.5(3) ?
    C2 C3 C4 C5 . . . . 52.9(3) ?
    C19 C4 C5 C6 . . . . -61.0(3) ?
    C3 C4 C5 C6 . . . . 176.2(3) ?
    C18 C4 C5 C6 . . . . 58.8(3) ?
    C19 C4 C5 C10 . . . . 70.1(3) ?
    C3 C4 C5 C10 . . . . -52.7(3) ?
    C18 C4 C5 C10 . . . . -170.1(3) ?
    C10 C5 C6 C7 . . . . 45.5(3) ?
    C4 C5 C6 C7 . . . . 178.7(2) ?
    C5 C6 C7 C8 . . . . 14.7(4) ?
    C6 C7 C8 C9 . . . . -59.8(3) ?
    C6 C7 C8 C14 . . . . 176.4(3) ?
    C14 C8 C9 C11 . . . . -11.1(4) ?
    C7 C8 C9 C11 . . . . -134.9(3) ?
    C14 C8 C9 C10 . . . . 169.4(3) ?
    C7 C8 C9 C10 . . . . 45.6(3) ?
    C2 C1 C10 C20 . . . . 71.9(4) ?
    C2 C1 C10 C9 . . . . -169.0(3) ?
    C2 C1 C10 C5 . . . . -52.2(3) ?
    C11 C9 C10 C20 . . . . 68.8(4) ?
    C8 C9 C10 C20 . . . . -111.7(3) ?
    C11 C9 C10 C1 . . . . -51.0(4) ?
    C8 C9 C10 C1 . . . . 128.5(3) ?
    C11 C9 C10 C5 . . . . -168.0(3) ?
    C8 C9 C10 C5 . . . . 11.6(3) ?
    C6 C5 C10 C20 . . . . 62.5(3) ?
    C4 C5 C10 C20 . . . . -70.0(3) ?
    C6 C5 C10 C1 . . . . -174.9(2) ?
    C4 C5 C10 C1 . . . . 52.6(3) ?
    C6 C5 C10 C9 . . . . -58.7(3) ?
    C4 C5 C10 C9 . . . . 168.9(2) ?
    C8 C9 C11 C12 . . . . -2.4(6) ?
    C10 C9 C11 C12 . . . . 177.1(3) ?
    C9 C11 C12 C13 . . . . -16.0(6) ?
    C11 C12 C13 C15 . . . . 169.3(4) ?
    C11 C12 C13 C14 . . . . 45.4(5) ?
    C11 C12 C13 C17 . . . . -74.0(4) ?
    C15 C13 C14 C8 . . . . 177.8(3) ?
    C17 C13 C14 C8 . . . . 57.1(4) ?
    C12 C13 C14 C8 . . . . -61.6(4) ?
    C9 C8 C14 C13 . . . . 44.4(4) ?
    C7 C8 C14 C13 . . . . 165.6(3) ?
    C14 C13 C15 C16 . . . . -15.6(10) ?
    C17 C13 C15 C16 . . . . 106.8(9) ?
    C12 C13 C15 C16 . . . . -135.4(8) ?
    C3 C4 C19 O1 . . . . 5.7(4) ?
    C18 C4 C19 O1 . . . . 122.2(3) ?
    C5 C4 C19 O1 . . . . -116.2(3) ?
    C3 C4 C19 O2 . . . . -171.4(3) ?
    C18 C4 C19 O2 . . . . -54.8(3) ?
    C5 C4 C19 O2 . . . . 66.8(3) ?
    C10' C1' C2' C3' . . . . 54.7(4) ?
    C1' C2' C3' C4' . . . . -55.4(4) ?
    C2' C3' C4' C19' . . . . -72.1(3) ?
    C2' C3' C4' C18' . . . . 173.9(3) ?
    C2' C3' C4' C5' . . . . 54.7(3) ?
    C3' C4' C5' C6' . . . . 172.2(3) ?
    C19' C4' C5' C6' . . . . -65.4(3) ?
    C18' C4' C5' C6' . . . . 53.8(3) ?
    C3' C4' C5' C10' . . . . -55.0(3) ?
    C19' C4' C5' C10' . . . . 67.5(3) ?
    C18' C4' C5' C10' . . . . -173.3(3) ?
    C10' C5' C6' C7' . . . . 39.9(3) ?
    C4' C5' C6' C7' . . . . 173.7(2) ?
    C5' C6' C7' C8' . . . . 19.4(4) ?
    C6' C7' C8' C9' . . . . -61.1(3) ?
    C6' C7' C8' C14' . . . . 175.6(2) ?
    C14' C8' C9' C11' . . . . -13.8(4) ?
    C7' C8' C9' C11' . . . . -136.6(3) ?
    C14' C8' C9' C10' . . . . 166.3(3) ?
    C7' C8' C9' C10' . . . . 43.5(3) ?
    C11' C9' C10' C20' . . . . 71.0(4) ?
    C8' C9' C10' C20' . . . . -109.2(3) ?
    C11' C9' C10' C1' . . . . -50.4(4) ?
    C8' C9' C10' C1' . . . . 129.4(3) ?
    C11' C9' C10' C5' . . . . -166.9(3) ?
    C8' C9' C10' C5' . . . . 13.0(3) ?
    C2' C1' C10' C20' . . . . 70.8(4) ?
    C2' C1' C10' C9' . . . . -169.3(3) ?
    C2' C1' C10' C5' . . . . -52.1(4) ?
    C6' C5' C10' C20' . . . . 64.1(3) ?
    C4' C5' C10' C20' . . . . -69.6(3) ?
    C6' C5' C10' C9' . . . . -56.3(3) ?
    C4' C5' C10' C9' . . . . 170.0(2) ?
    C6' C5' C10' C1' . . . . -173.5(2) ?
    C4' C5' C10' C1' . . . . 52.8(3) ?
    C8' C9' C11' C12' . . . . -0.6(6) ?
    C10' C9' C11' C12' . . . . 179.2(3) ?
    C9' C11' C12' C13' . . . . -15.2(5) ?
    C11' C12' C13' C15' . . . . 165.0(3) ?
    C11' C12' C13' C17' . . . . -77.8(4) ?
    C11' C12' C13' C14' . . . . 43.1(4) ?
    C9' C8' C14' C13' . . . . 45.2(3) ?
    C7' C8' C14' C13' . . . . 166.5(3) ?
    C15' C13' C14' C8' . . . . -178.1(3) ?
    C17' C13' C14' C8' . . . . 60.3(4) ?
    C12' C13' C14' C8' . . . . -60.0(4) ?
    C17' C13' C15' C16' . . . . 124.4(5) ?
    C14' C13' C15' C16' . . . . 1.3(6) ?
    C12' C13' C15' C16' . . . . -117.2(5) ?
    C3' C4' C19' O1' . . . . -6.0(4) ?
    C18' C4' C19' O1' . . . . 110.0(4) ?
    C5' C4' C19' O1' . . . . -128.4(3) ?
    C3' C4' C19' O2' . . . . 178.4(3) ?
    C18' C4' C19' O2' . . . . -65.6(3) ?
    C5' C4' C19' O2' . . . . 55.9(4) ?
loop_
    _geom_hbond_atom_site_label_D
    _geom_hbond_atom_site_label_H
    _geom_hbond_atom_site_label_A
    _geom_hbond_site_symmetry_A
    _geom_hbond_distance_DH
    _geom_hbond_distance_HA
    _geom_hbond_distance_DA
    _geom_hbond_angle_DHA
    O2' H2' O1 . 0.82 1.87 2.687(3) 177
    O2 H2 O1' . 0.82 1.83 2.649(3) 175
