# Supplementary material for: Acanthoic acid
Source: Acta Crystallogr Sect E Struct Rep Online. 2010 Jun 5;66(Pt 7):o1531. doi: 10.1107/S1600536810019483 (PMC3006772; doi:10.1107/S1600536810019483)
Supplement: Supplementary file 2 [file e-66-o1531-Isup2.hkl]

#
# h,k,l, Fc-squared, Fo-squared, sigma(Fo-squared) and status flag
#
data_I
_shelx_title ' s531307_2_0m in P4(3)'
_shelx_refln_list_code          4
_shelx_F_calc_maximum      222.19
_exptl_crystal_F_000      1328.00
_reflns_d_resolution_high  0.7057
 
loop_
 _symmetry_equiv_pos_as_xyz
 'x, y, z'
 '-y, x, z+3/4'
 'y, -x, z+1/4'
 '-x, -y, z+1/2'
 
_cell_length_a    12.8697
_cell_length_b    12.8697
_cell_length_c    21.7684
_cell_angle_alpha  90.000
_cell_angle_beta   90.000
_cell_angle_gamma  90.000
 
_shelx_F_squared_multiplier     1.000
 
loop_
 _refln_index_h
 _refln_index_k
 _refln_index_l
 _refln_F_squared_calc
 _refln_F_squared_meas
 _refln_F_squared_sigma
 _refln_observed_status
   0   1   0     9411.77     9114.18    420.42 o
   1   1   0      375.49      425.15      9.68 o
  -1   2   0     4496.34     5131.82    130.34 o
   0   2   0      619.38      718.49     23.73 o
   1   2   0     4288.61     4298.82    109.33 o
   2   2   0    15956.13    18183.06    402.75 o
  -2   3   0        0.52        7.43      2.39 o
  -1   3   0      341.40      347.90     11.17 o
   0   3   0     1903.55     2077.72     67.60 o
   1   3   0    38661.48    39038.20    988.81 o
   2   3   0     3389.06     3833.83     90.84 o
   3   3   0       75.06       45.88      3.80 o
  -3   4   0       72.07       73.33      3.25 o
  -2   4   0       31.87       32.06      2.73 o
  -1   4   0     1037.08     1175.31     33.86 o
   0   4   0     2314.02     2499.35     70.87 o
   1   4   0     1210.02     1404.76     40.15 o
   2   4   0       16.44       45.91      4.95 o
   3   4   0     4526.64     4498.34    106.40 o
   4   4   0      364.83      364.03     10.87 o
  -4   5   0       48.52       74.40      5.66 o
  -3   5   0       16.65       -2.32      2.32 o
  -2   5   0     4637.53     5219.67    132.71 o
  -1   5   0       19.78       50.21      7.25 o
   0   5   0       20.04       26.93      2.65 o
   1   5   0     2348.30     2369.48     67.11 o
   2   5   0      277.82      442.21     19.33 o
   3   5   0     3142.57     4158.22     98.50 o
   4   5   0      941.32      768.36     19.22 o
   5   5   0     1635.48     1628.92     47.23 o
  -5   6   0       24.13       47.82      6.05 o
  -4   6   0      150.09      155.91      8.09 o
  -3   6   0      387.66      442.48     17.40 o
  -2   6   0      650.25      736.70     24.81 o
  -1   6   0    20119.29    21584.21    606.19 o
   0   6   0       21.46       -2.95      2.95 o
   1   6   0     7428.57     8007.23    225.26 o
   2   6   0      502.61      466.47     15.91 o
   3   6   0       30.63       39.77      3.99 o
   4   6   0      834.52      746.10     18.87 o
   5   6   0      236.21      249.19      8.52 o
   6   6   0      139.42      177.47      8.70 o
  -6   7   0      288.85      304.43     14.81 o
  -5   7   0      124.78      102.35      8.69 o
  -4   7   0      678.16      645.79     18.37 o
  -3   7   0     1550.12     1498.36     40.04 o
  -2   7   0     3362.26     3697.86    105.29 o
  -1   7   0     1466.01     1376.23     40.21 o
   0   7   0      629.54      696.09     21.21 o
   1   7   0       41.23       23.89      6.61 o
   2   7   0      724.93      674.33     20.47 o
   3   7   0      132.74      171.08      7.37 o
   4   7   0      309.36      296.07     10.71 o
   5   7   0      127.19      154.71      8.45 o
   6   7   0        1.29       -1.10      4.19 o
   7   7   0       67.95       58.06      7.08 o
  -7   8   0        9.33        4.91      5.73 o
  -6   8   0       27.94       25.79      5.69 o
  -5   8   0      103.81       91.62      7.41 o
  -4   8   0      852.79      911.10     27.75 o
  -3   8   0      274.09      271.10     10.26 o
  -2   8   0        8.92       10.85      4.01 o
  -1   8   0     1479.98     1439.41     42.08 o
   0   8   0      382.50      280.84     10.29 o
   1   8   0      260.46      212.55      8.56 o
   2   8   0     1233.10     1184.05     46.41 o
   3   8   0      469.18      440.51     19.11 o
   4   8   0      852.11      883.97     36.48 o
   5   8   0      120.25      109.90     13.54 o
   6   8   0       16.78       30.43      9.38 o
   7   8   0      144.01      103.24      8.74 o
   8   8   0       53.70       53.68      7.74 o
  -8   9   0      395.56      376.87     19.77 o
  -7   9   0     1367.92     1160.28     45.06 o
  -6   9   0      137.64      122.72      9.55 o
  -5   9   0       63.17       56.12      5.91 o
  -4   9   0       42.79       35.91      5.31 o
  -3   9   0       35.93       36.94      4.94 o
  -2   9   0       88.35      116.66     11.76 o
  -1   9   0       29.60       28.32      5.08 o
   0   9   0     1186.87     1134.85     43.24 o
   1   9   0      520.29      465.32     19.77 o
   2   9   0        0.20       -4.97      7.73 o
   3   9   0      157.40      131.06     11.32 o
   4   9   0      150.66      146.62     12.10 o
   5   9   0      334.83      321.25     18.18 o
   6   9   0      522.99      481.55     34.89 o
   7   9   0       66.59       81.55      8.55 o
   8   9   0        5.54        3.61     11.25 o
   9   9   0      146.57      123.69     10.62 o
  -9  10   0       10.41        7.78      7.76 o
  -8  10   0      127.27      139.32     11.18 o
  -7  10   0       57.17       33.66      7.35 o
  -6  10   0      161.88      165.58     10.20 o
  -5  10   0        1.14       -4.81      4.81 o
  -4  10   0        5.50        5.94      5.10 o
  -3  10   0      299.20      240.17     11.20 o
  -2  10   0      204.61      222.47     12.42 o
  -1  10   0     1257.56     1063.89     41.13 o
   0  10   0      340.33      316.44     15.23 o
   1  10   0      617.77      605.15     47.56 o
   2  10   0      282.03      247.23     13.13 o
   3  10   0      347.45      376.88     22.04 o
   4  10   0        9.64        2.43      6.62 o
   5  10   0      140.41      169.15     11.33 o
   6  10   0       44.03       60.83      7.88 o
   7  10   0       99.84      104.83      9.73 o
   8  10   0      204.11      182.67     14.69 o
   9  10   0       86.49      105.69     15.80 o
  10  10   0       63.07       47.31     11.53 o
 -10  11   0       36.83       57.39     16.00 o
  -9  11   0       12.11        7.37      8.95 o
  -8  11   0       20.07       20.90      7.59 o
  -7  11   0      130.59      111.93      9.78 o
  -6  11   0      712.40      592.78     36.48 o
  -5  11   0      117.40      165.28     10.16 o
  -4  11   0      107.71      141.69     12.23 o
  -3  11   0      565.86      473.60     18.46 o
  -2  11   0     1929.23     1865.01     78.02 o
  -1  11   0        1.55       -2.89      7.38 o
   0  11   0        4.95       10.32      5.83 o
   1  11   0       63.67       57.99      6.84 o
   2  11   0       14.57        6.17      5.35 o
   3  11   0       80.64       75.05      7.31 o
   4  11   0       16.42       13.34      7.42 o
   5  11   0      907.55     1024.52     51.89 o
   6  11   0       95.03       97.82     11.71 o
   7  11   0       14.28       21.90      7.48 o
   8  11   0       13.43       12.06      7.42 o
   9  11   0       11.18       -0.61      9.55 o
  10  11   0       37.52       18.76     13.79 o
  11  11   0       11.05        8.83     14.90 o
 -11  12   0       44.56       64.56     18.21 o
 -10  12   0        8.96       14.35     14.35 o
  -9  12   0       36.23       38.07     15.45 o
  -8  12   0        1.96       -3.86     13.79 o
  -7  12   0      228.88      227.46     14.99 o
  -6  12   0       90.09       94.46      9.87 o
  -5  12   0      152.92      130.22      9.12 o
  -4  12   0      276.74      270.85     14.42 o
  -3  12   0      492.37      512.48     20.03 o
  -2  12   0        8.89        1.31      6.47 o
  -1  12   0       40.05       38.11      6.96 o
   0  12   0      100.55      112.47      9.00 o
   1  12   0      156.58      136.62     11.24 o
   2  12   0      148.84      130.65     10.69 o
   3  12   0       14.96       15.77      6.23 o
   4  12   0       76.36       64.15     11.48 o
   5  12   0      166.28      161.55     15.55 o
   6  12   0       35.32       63.32     11.07 o
   7  12   0        6.04        4.36      9.66 o
   8  12   0       15.26        6.62     13.24 o
   9  12   0       39.06       40.83     15.45 o
  10  12   0        5.99        8.83     16.00 o
  11  12   0        8.30       11.59     15.45 o
  12  12   0        5.87       12.14     16.55 o
 -12  13   0       22.74       43.59     18.76 o
 -11  13   0       16.60        3.86     17.11 o
 -10  13   0        1.76       -6.07     15.45 o
  -9  13   0       20.51       10.48     16.00 o
  -8  13   0       80.42       56.84     17.11 o
  -7  13   0      201.84      189.27     22.62 o
  -6  13   0       58.75       61.72     11.23 o
  -5  13   0       43.49       70.68     11.51 o
  -4  13   0        9.51       16.98      7.51 o
  -3  13   0        5.30       -1.61      5.77 o
  -2  13   0       55.70       49.77      7.83 o
  -1  13   0        2.34       -4.71      6.24 o
   0  13   0       69.37       41.48      7.92 o
   1  13   0      107.64      129.64     10.15 o
   2  13   0       44.77       31.74      7.37 o
   3  13   0        0.11       -5.92      5.92 o
   4  13   0       91.29      111.31     12.19 o
   5  13   0       98.06      128.73     37.80 o
   6  13   0       81.65       64.01     18.21 o
   9  13   0       42.74       -3.31     14.90 o
  10  13   0       34.82       34.76     16.55 o
  11  13   0        7.88       -8.83     17.11 o
  12  13   0       31.91       16.00     19.31 o
 -11  14   0        7.60       -1.10     18.21 o
 -10  14   0      175.68      278.66     31.45 o
  -9  14   0       15.62        4.41     17.66 o
  -8  14   0        0.95      -13.79     14.90 o
  -7  14   0       18.09       19.31     16.00 o
  -6  14   0       53.58       38.63     16.55 o
  -5  14   0      304.41      321.15     29.25 o
  -4  14   0        0.29       -8.83     12.14 o
  -3  14   0       37.80       46.32     10.60 o
  -2  14   0       10.41        7.28      9.34 o
  -1  14   0        8.02        1.40      8.48 o
   0  14   0       14.76       -6.60     10.21 o
   1  14   0        2.94        1.31      8.08 o
   2  14   0      114.91      107.03     12.59 o
   3  14   0        2.30       -8.44      8.44 o
   4  14   0      140.43      143.47     17.66 o
   5  14   0       26.79       14.90     12.14 o
   6  14   0       53.63       71.18     15.45 o
  11  14   0       45.15      -12.14     18.21 o
  -9  15   0        2.20      -17.11     17.11 o
  -8  15   0      166.24      170.51     22.62 o
  -7  15   0        2.98        1.66     14.35 o
  -6  15   0        0.43       -6.07     13.79 o
  -5  15   0        0.40        2.76     14.90 o
  -4  15   0       13.21       15.45     15.45 o
  -3  15   0       56.82       33.66     14.35 o
  -2  15   0       19.62       24.83     12.69 o
  -1  15   0       42.26       42.49     13.79 o
   0  15   0        8.57       11.04     13.79 o
   1  15   0       68.47       63.46     14.35 o
   2  15   0      184.79      153.40     18.76 o
   3  15   0        4.44      -12.69     12.69 o
   4  15   0       32.40       35.31     13.79 o
   5  15   0       95.18      106.50     16.00 o
   6  15   0      157.30      163.88     20.42 o
   7  15   0        3.65       -6.07     13.24 o
   8  15   0       50.97       69.53     16.00 o
  -6  16   0       10.97       18.76     17.11 o
  -5  16   0       40.49       32.56     17.11 o
  -4  16   0       89.50       98.22     20.42 o
  -3  16   0       31.48       11.04     16.55 o
  -2  16   0       59.33       62.35     17.11 o
  -1  16   0      265.40      253.83     26.49 o
   0  16   0      175.23      197.54     23.18 o
   1  16   0       48.81       50.77     14.90 o
   2  16   0       16.20        2.76     14.35 o
   3  16   0        1.09        4.41     14.35 o
   4  16   0       11.68       22.07     14.90 o
   5  16   0        0.26       -7.17     12.14 o
   0   1   1      445.26      494.53     17.66 o
   1   1   1     3714.89     4160.32     74.98 o
  -1   2   1    38025.92    41334.32    713.28 o
   0   2   1     1293.65     1819.85     36.17 o
   1   2   1     6846.88     6942.01    124.46 o
   2   2   1     4895.50     4899.41     79.06 o
  -2   3   1     1308.41     1354.24     22.94 o
  -1   3   1     1365.26     1328.20     25.33 o
   0   3   1      284.68      311.96      7.11 o
   1   3   1     3699.11     3650.61     65.37 o
   2   3   1     1935.59     2064.13     35.97 o
   3   3   1     2034.88     1857.22     30.22 o
  -3   4   1     2826.36     3294.80     55.20 o
  -2   4   1     1320.20     1210.58     21.22 o
  -1   4   1      236.14      337.84      8.24 o
   0   4   1     4625.25     4527.30     96.24 o
   1   4   1     2378.71     2552.73     51.19 o
   2   4   1     1513.62     1781.08     32.22 o
   3   4   1     3287.52     3439.72     57.53 o
   4   4   1     3492.26     3398.21     59.01 o
  -4   5   1      248.35      269.78      7.11 o
  -3   5   1      560.36      730.03     12.91 o
  -2   5   1      940.50      964.36     18.07 o
  -1   5   1      718.54      641.88     13.51 o
   0   5   1     9585.68    10925.02    245.38 o
   1   5   1     8553.65     9834.38    194.81 o
   2   5   1     5977.62     6181.03    110.99 o
   3   5   1     2610.62     2881.87     50.23 o
   4   5   1      120.20      157.94      4.97 o
   5   5   1      717.55      597.05     11.79 o
  -5   6   1      254.69      309.99      9.59 o
  -4   6   1     3094.09     3376.20     62.30 o
  -3   6   1      329.21      289.41      9.39 o
  -2   6   1     1857.87     1837.16     37.34 o
  -1   6   1     1234.45     1232.92     26.80 o
   0   6   1       56.64       52.62      5.75 o
   1   6   1      180.60      210.30     11.24 o
   2   6   1      300.46      234.87      7.04 o
   3   6   1     1874.93     1911.55     34.98 o
   4   6   1       15.33       14.45      2.14 o
   5   6   1       83.59      114.51      4.02 o
   6   6   1     1492.92     1521.20     33.14 o
  -6   7   1     1690.68     1655.87     40.66 o
  -5   7   1      718.46      733.44     16.09 o
  -4   7   1     1341.50     1195.36     23.77 o
  -3   7   1      356.77      316.13      7.19 o
  -2   7   1      660.21      588.40     12.93 o
  -1   7   1      226.94      201.37      5.59 o
   0   7   1     1011.69     1130.65     22.16 o
   1   7   1      433.16      507.59     10.68 o
   2   7   1      509.33      649.16     14.92 o
   3   7   1      193.20      174.69      4.92 o
   4   7   1      184.73      191.69      5.73 o
   5   7   1      229.56      238.29      7.06 o
   6   7   1       38.35       46.49      3.99 o
   7   7   1       59.47       58.90      4.98 o
  -7   8   1      227.14      221.90      8.94 o
  -6   8   1      995.63      926.25     25.73 o
  -5   8   1      533.04      498.06     12.34 o
  -4   8   1      720.69      672.43     15.69 o
  -3   8   1       38.67       39.55      4.03 o
  -2   8   1      124.74      130.06      5.55 o
  -1   8   1      555.21      548.19     12.93 o
   0   8   1       85.19       85.66      3.72 o
   1   8   1       27.75        9.29      2.57 o
   2   8   1        5.86       14.14      3.28 o
   3   8   1       41.83       39.05      3.72 o
   4   8   1      559.92      507.30     12.34 o
   5   8   1      296.24      301.67      9.62 o
   6   8   1     1050.31      935.26     24.06 o
   7   8   1      941.36      875.05     24.57 o
   8   8   1      304.28      300.58     10.93 o
  -8   9   1       73.38       82.38      6.28 o
  -7   9   1      253.52      256.87     10.14 o
  -6   9   1       78.74       85.78      5.73 o
  -5   9   1      676.15      620.48     15.84 o
  -4   9   1       18.48       14.56      3.48 o
  -3   9   1        3.63       -1.84      2.97 o
  -2   9   1      711.61      650.95     17.25 o
  -1   9   1      491.31      439.59     12.41 o
   0   9   1       48.48       46.76      3.79 o
   1   9   1       57.59       57.37      3.97 o
   2   9   1      370.33      352.72     12.38 o
   3   9   1      125.06      113.27      7.38 o
   4   9   1      339.66      353.04     13.12 o
   5   9   1      115.68      107.35      5.79 o
   6   9   1      357.38      381.56     13.90 o
   7   9   1      174.53      136.60      7.34 o
   8   9   1      364.30      345.16     12.40 o
   9   9   1       37.08       34.69      5.67 o
  -9  10   1       91.26       80.50      6.89 o
  -8  10   1      220.47      233.81      9.98 o
  -7  10   1       67.87       58.37      5.67 o
  -6  10   1      229.73      197.56      8.23 o
  -4  10   1      362.56      373.04     10.90 o
  -3  10   1        0.05       -3.46      3.46 o
  -2  10   1      586.72      565.48     16.82 o
  -1  10   1      458.33      397.28     12.77 o
   0  10   1       79.70       66.57      5.52 o
   1  10   1       82.21       74.42      5.02 o
   2  10   1      216.64      171.09      8.27 o
   3  10   1      186.71      179.99      9.63 o
   4  10   1       49.11       45.12      6.04 o
   5  10   1      555.28      567.63     18.98 o
   6  10   1      149.74      143.66      7.36 o
   7  10   1      189.02      171.15      8.72 o
   8  10   1      151.92      153.89      8.19 o
   9  10   1      189.22      180.31      9.15 o
  10  10   1       73.21       80.96      9.20 o
 -10  11   1       69.58       44.95     11.30 o
  -9  11   1       33.64       41.31      7.58 o
  -8  11   1       40.53       51.82      6.08 o
  -7  11   1       88.48       77.95      6.47 o
  -6  11   1       49.80       46.49      5.05 o
  -5  11   1      645.60      613.17     16.31 o
  -4  11   1      555.70      492.67     14.49 o
  -3  11   1        0.67       -1.49      3.59 o
  -2  11   1      214.92      241.60     10.49 o
  -1  11   1      194.76      138.93      7.04 o
   0  11   1       18.36       24.39      4.18 o
   1  11   1       78.04       69.76      5.36 o
   2  11   1      161.65      128.42      6.54 o
   3  11   1      156.58      132.90      7.53 o
   4  11   1       99.41       73.10      7.11 o
   5  11   1       17.58       12.73      5.56 o
   6  11   1      357.70      384.90     16.81 o
   7  11   1      187.81      191.62      9.28 o
   8  11   1       30.61       20.91      5.76 o
   9  11   1       36.26       41.16      7.66 o
  10  11   1       85.50       76.71     11.90 o
  11  11   1       23.70       15.84     10.51 o
 -11  12   1       20.90       32.57     13.24 o
 -10  12   1      108.14      123.33     14.05 o
  -9  12   1       26.63        9.30     10.33 o
  -8  12   1      309.50      330.13     16.09 o
  -7  12   1      204.40      207.19     10.95 o
  -6  12   1       20.05        0.04      5.04 o
  -5  12   1      203.25      231.80      9.44 o
  -4  12   1       56.90       46.90      4.96 o
  -3  12   1       76.25       74.93      5.11 o
  -2  12   1      361.09      371.30     12.79 o
  -1  12   1        8.97       -0.79      4.42 o
   0  12   1      125.68      114.03      6.50 o
   1  12   1      122.41      118.75      6.64 o
   2  12   1      238.08      226.60      9.33 o
   3  12   1       75.72       79.73      5.82 o
   4  12   1      200.30      198.09     11.75 o
   5  12   1       86.82       74.15      7.75 o
   6  12   1       11.59        8.77      6.41 o
   7  12   1       18.65       -0.82      7.44 o
   8  12   1      127.30      127.66     10.93 o
   9  12   1       80.13       90.25     12.29 o
  10  12   1        8.29        3.78     10.33 o
  11  12   1       64.65       83.96     13.27 o
  12  12   1       31.27       54.48     13.46 o
 -12  13   1       96.98      116.32     15.61 o
 -11  13   1       76.31       78.41     14.63 o
 -10  13   1       61.66       99.61     13.85 o
  -9  13   1       74.50       72.65     16.28 o
  -8  13   1       13.11       13.50     10.72 o
  -7  13   1      216.69      204.07     17.94 o
  -6  13   1      124.48      157.65     10.66 o
  -5  13   1       99.26      127.04      8.66 o
  -4  13   1      103.79       94.59      7.07 o
  -3  13   1       98.88       99.57      6.17 o
  -2  13   1      131.43      116.86      7.85 o
  -1  13   1      152.76      143.36      7.88 o
   0  13   1       26.01       14.93      5.06 o
   1  13   1       26.96       22.28      4.84 o
   2  13   1       12.80        8.36      4.84 o
   3  13   1      152.92      140.90      7.53 o
   4  13   1      304.22      266.48     16.38 o
   5  13   1        4.01       10.94      6.61 o
   6  13   1      102.78      129.12     22.07 o
   9  13   1        6.74       -9.94      9.94 o
  10  13   1       20.17       34.31     11.86 o
  11  13   1       12.36        8.76     12.29 o
  12  13   1       80.44       83.49     15.22 o
 -11  14   1       55.05       59.04     19.86 o
 -10  14   1      136.12      149.28     16.37 o
  -9  14   1        4.36      -12.97     12.97 o
  -8  14   1       36.40       50.59     12.64 o
  -7  14   1       41.19       28.18     11.51 o
  -6  14   1       24.64       11.04     10.93 o
  -5  14   1       38.15       31.57     10.29 o
  -4  14   1        1.53       -4.80      7.16 o
  -3  14   1        3.11        0.43      7.63 o
  -2  14   1       31.44       27.28      7.31 o
  -1  14   1        1.06       -6.85      7.44 o
   0  14   1        7.62       -1.28     10.97 o
   1  14   1        0.28        5.81      5.67 o
   2  14   1       33.18       37.08      7.72 o
   3  14   1       29.00       19.43      6.91 o
   4  14   1        4.41        7.18      6.77 o
   5  14   1       41.50       55.76      9.73 o
   6  14   1       20.56       25.93     13.24 o
   7  14   1       53.44       42.49     14.35 o
  11  14   1       27.76      -15.45     18.76 o
  -9  15   1       15.51       18.21     20.42 o
  -8  15   1       45.60       78.99     14.42 o
  -7  15   1        9.35       12.68     12.29 o
  -6  15   1       24.94       25.11     12.10 o
  -5  15   1       16.00       16.10     10.51 o
  -4  15   1       19.05       16.57     11.11 o
  -3  15   1       24.37       24.59     15.73 o
  -2  15   1       59.30       67.96     12.97 o
  -1  15   1      119.29      126.95     13.66 o
   0  15   1      182.85      184.99     15.22 o
   1  15   1       73.57       68.43     11.32 o
   2  15   1       26.83       20.69      9.75 o
   3  15   1      121.10      113.23     12.02 o
   4  15   1       82.82       89.78     11.30 o
   5  15   1       38.08       50.84     10.53 o
   6  15   1       40.95       52.70     10.53 o
   7  15   1       42.55       30.80      9.90 o
   8  15   1       21.76       22.07     15.45 o
  -7  16   1       11.12        1.66     17.66 o
  -6  16   1       24.30       28.74     16.55 o
  -5  16   1        6.44       13.26     10.99 o
  -4  16   1       23.26       18.82     11.90 o
  -3  16   1       64.66       76.16     13.46 o
  -2  16   1       42.56       17.51     11.07 o
  -1  16   1       54.92       45.24     19.86 o
   0  16   1       81.43       93.23     19.04 o
   1  16   1       96.68       99.77     13.07 o
   2  16   1       20.55       -5.93      9.51 o
   3  16   1       54.78       48.23     11.30 o
   4  16   1       50.73       40.02     10.33 o
   5  16   1       65.90       72.05     11.90 o
   0   1   2     4816.56     5355.52    102.82 o
   1   1   2    15137.88    16202.93    305.76 o
  -1   2   2     3685.94     3524.00     69.37 o
   0   2   2    49369.43    52139.87   1155.62 o
   1   2   2     3989.66     4253.81     79.57 o
   2   2   2      121.26      180.37      3.85 o
  -2   3   2      170.73      255.64      5.02 o
  -1   3   2      875.28     1058.37     19.49 o
   0   3   2    13765.56    14867.63    294.78 o
   1   3   2     3306.49     3292.23     59.16 o
   2   3   2      859.28      826.29     14.64 o
   3   3   2       69.11       66.20      2.46 o
  -3   4   2      155.25      101.70      4.16 o
  -2   4   2      479.49      454.18      8.83 o
  -1   4   2      909.31     1100.47     21.22 o
   0   4   2     2102.50     2136.80     45.72 o
   1   4   2     4824.49     5405.03    107.79 o
   2   4   2       55.15       53.45      3.12 o
   3   4   2     1778.56     1633.68     27.67 o
   4   4   2     1101.55     1119.07     19.98 o
  -4   5   2      440.86      416.07      9.07 o
  -3   5   2     1326.39     1239.30     22.23 o
  -2   5   2     2155.59     2397.78     43.74 o
  -1   5   2      713.35      671.76     14.11 o
   0   5   2     3147.98     3232.33     69.01 o
   1   5   2     6191.85     6882.08    129.29 o
   2   5   2      465.15      588.21     16.93 o
   3   5   2     1126.04     1347.06     23.91 o
   4   5   2     1289.73     1562.08     26.61 o
   5   5   2      249.85      196.92      4.95 o
  -5   6   2      378.21      429.73     11.10 o
  -4   6   2       55.01       63.46      3.26 o
  -3   6   2     2725.81     2984.68     55.18 o
  -2   6   2      133.30      160.24      6.16 o
  -1   6   2     5201.39     5747.23    114.88 o
   0   6   2     3098.57     3266.25     61.89 o
   1   6   2      256.76      221.04      7.48 o
   2   6   2     4905.43     5635.06    112.57 o
   3   6   2     1051.30     1141.20     21.37 o
   4   6   2      200.11      202.96      5.31 o
   5   6   2      171.03      202.74      5.83 o
   6   6   2      683.04      687.49     16.77 o
  -6   7   2      717.10      699.34     18.37 o
  -5   7   2      266.39      322.30      8.75 o
  -4   7   2      299.79      239.07      7.53 o
  -3   7   2      136.24      166.02      5.69 o
  -2   7   2      253.68      258.21     10.95 o
  -1   7   2      600.62      567.10     12.46 o
   0   7   2      397.21      372.22      9.13 o
   1   7   2      304.71      284.43      7.05 o
   2   7   2       32.13       57.78      6.09 o
   3   7   2       68.65       73.83      3.81 o
   4   7   2       27.84       21.42      2.59 o
   5   7   2      147.91      184.69      7.30 o
   6   7   2       41.77       31.62      3.50 o
   7   7   2      587.06      542.14     15.08 o
  -7   8   2      447.55      438.18     13.91 o
  -6   8   2      215.00      194.88      8.31 o
  -5   8   2      558.48      468.76     11.71 o
  -4   8   2      250.58      250.36      7.01 o
  -3   8   2      350.12      302.52      8.14 o
  -2   8   2      691.89      651.13     15.95 o
  -1   8   2       56.91       48.84      3.28 o
   0   8   2      206.76      224.27      6.55 o
   1   8   2      303.31      299.73      8.35 o
   2   8   2      211.72      190.60      6.21 o
   3   8   2      317.42      334.69     10.96 o
   4   8   2     1301.84     1394.74     32.35 o
   5   8   2       28.21       40.59      4.00 o
   6   8   2      154.94      121.39      9.59 o
   7   8   2      271.63      278.54      9.54 o
   8   8   2      139.36      140.53      7.59 o
  -8   9   2       48.04       47.05      5.69 o
  -7   9   2      330.59      321.94     11.65 o
  -6   9   2      221.17      235.60      8.73 o
  -5   9   2      450.82      436.03     11.30 o
  -4   9   2      407.57      384.08     10.66 o
  -3   9   2      809.88      753.67     18.45 o
  -2   9   2      798.24      808.94     20.84 o
  -1   9   2      427.92      430.20     12.18 o
   0   9   2      242.27      286.84      9.02 o
   1   9   2      549.56      488.17     14.87 o
   2   9   2        9.28       10.79      3.38 o
   3   9   2      355.54      375.54     13.47 o
   4   9   2       21.89       33.13      6.41 o
   5   9   2       41.55       38.76      4.26 o
   6   9   2        5.93        8.85      4.30 o
   7   9   2       31.09       29.45      5.94 o
   8   9   2     1079.83     1000.09     27.98 o
   9   9   2      218.00      237.39     15.34 o
  -9  10   2      100.80       90.56      8.47 o
  -8  10   2      744.47      804.79     23.58 o
  -7  10   2      277.89      253.09     10.25 o
  -6  10   2       17.28       25.56      4.65 o
  -5  10   2      116.89      101.20      5.38 o
  -4  10   2      112.98       95.12      5.02 o
  -3  10   2      264.75      202.49      7.82 o
  -2  10   2       84.11       69.04      5.96 o
  -1  10   2      782.90      786.97     22.21 o
   0  10   2      457.61      435.19     13.51 o
   1  10   2       73.57       82.38      5.24 o
   2  10   2       35.12       26.98      4.61 o
   3  10   2      120.75       96.36      6.22 o
   4  10   2      113.61      123.50      8.18 o
   5  10   2      310.57      296.13     11.78 o
   6  10   2      182.47      175.68      8.45 o
   7  10   2       17.23       21.26      5.26 o
   8  10   2      139.47      149.30      8.92 o
   9  10   2      356.46      415.64     18.40 o
  10  10   2      128.53      136.44     10.04 o
 -10  11   2       22.26       17.84      7.92 o
  -9  11   2      180.12      176.11     11.46 o
  -8  11   2      138.88      143.99      9.63 o
  -7  11   2       16.95        8.48      4.99 o
  -6  11   2       15.68        9.68      4.71 o
  -5  11   2      125.54      142.81      6.77 o
  -4  11   2      529.62      502.05     13.84 o
  -3  11   2       19.58        4.91      3.95 o
  -2  11   2     1326.97     1281.93     34.76 o
  -1  11   2      243.90      248.33      9.71 o
   0  11   2      365.10      334.83     11.37 o
   1  11   2       47.19       46.99      4.90 o
   2  11   2       53.92       46.72      4.88 o
   3  11   2       54.14       41.50      5.18 o
   4  11   2      300.83      280.65     11.69 o
   5  11   2      391.78      365.70     15.99 o
   6  11   2      367.19      345.55     15.71 o
   7  11   2      170.89      190.48      9.44 o
   8  11   2        2.71       -5.42      6.54 o
   9  11   2       80.28       75.88      8.70 o
  10  11   2       37.51       39.16      9.28 o
  11  11   2       62.23       63.36     12.08 o
 -11  12   2       23.93        8.01     11.23 o
 -10  12   2       36.08       34.30     11.23 o
  -9  12   2        6.61        7.02     10.29 o
  -8  12   2       55.49       56.87      7.76 o
  -7  12   2      104.76      107.79     11.07 o
  -6  12   2       41.32       39.24      5.82 o
  -5  12   2       21.04       21.24      4.56 o
  -4  12   2       15.12       12.13      4.47 o
  -3  12   2      425.86      395.05     12.55 o
  -2  12   2      122.09       79.92      5.60 o
  -1  12   2       48.65       50.66      5.46 o
   0  12   2       46.50       20.60      4.82 o
   1  12   2       97.52       89.16      5.86 o
   2  12   2        4.87       -0.15      4.32 o
   3  12   2        7.78        6.81      4.29 o
   4  12   2       11.96       10.78      4.83 o
   5  12   2       10.34       14.45      5.35 o
   6  12   2      210.54      248.80     15.70 o
   7  12   2       70.97       94.59     13.20 o
   8  12   2       26.89       19.01      7.29 o
   9  12   2        4.73       -5.15      8.37 o
  10  12   2       32.26       62.83     17.11 o
  11  12   2        9.27       12.03     11.69 o
  12  12   2       16.82        9.27     11.63 o
 -12  13   2        9.88       -5.77     12.47 o
 -11  13   2        1.38       -3.76     13.79 o
 -10  13   2       13.77       -3.98     11.30 o
  -9  13   2        5.06       -9.94      9.94 o
  -8  13   2        3.34        3.69     10.05 o
  -7  13   2      112.46      122.99     12.47 o
  -6  13   2      190.65      222.52     16.68 o
  -5  13   2       55.44       65.45      7.98 o
  -4  13   2       35.75       35.79      6.29 o
  -3  13   2       95.66      105.78      7.11 o
  -2  13   2      180.71      142.55      8.29 o
  -1  13   2        5.37       -5.11      5.11 o
   0  13   2       51.88       44.70      5.93 o
   1  13   2       39.92       44.13      5.89 o
   2  13   2      141.15      143.67      8.56 o
   3  13   2       41.62       38.07      5.81 o
   4  13   2       23.95       53.14     10.76 o
   5  13   2        1.22        2.28      8.57 o
   6  13   2       76.19       89.48     15.63 o
   7  13   2        6.31       -6.07     16.55 o
   9  13   2        4.07      -15.45     15.45 o
  10  13   2        8.01       -5.69     11.30 o
  11  13   2       64.03       49.21     13.46 o
  12  13   2       33.66       21.52     19.31 o
 -11  14   2        7.27       20.97     19.31 o
 -10  14   2       61.74       81.10     13.64 o
  -9  14   2       17.57       32.56     12.08 o
  -8  14   2       54.10       81.09     12.68 o
  -7  14   2        8.07        9.90     19.04 o
  -6  14   2       34.53       32.93     10.29 o
  -5  14   2       41.77       34.13      9.19 o
  -4  14   2       14.27       12.41      8.11 o
  -3  14   2       32.95       31.71      7.08 o
  -2  14   2        5.61        2.86      7.43 o
  -1  14   2       62.52       52.92      7.71 o
   0  14   2      159.48      135.32      9.60 o
   1  14   2       12.71        7.89      6.13 o
   2  14   2       43.22       43.95      6.98 o
   3  14   2       74.32       71.52      7.82 o
   4  14   2       17.93       14.74      7.37 o
   5  14   2       29.63       43.57     12.87 o
   6  14   2       64.44       43.59     13.79 o
   7  14   2       17.31       23.73     13.79 o
   8  14   2       22.15       26.49     12.69 o
  11  14   2       40.85      -12.14     18.76 o
  -9  15   2        4.44       -4.41     18.76 o
  -8  15   2      110.40      135.39     15.98 o
  -7  15   2       11.73       20.46     12.02 o
  -6  15   2        7.37        0.81     11.07 o
  -5  15   2       22.36       19.04     11.31 o
  -4  15   2       34.97       37.78     11.69 o
  -3  15   2       46.45       49.75     10.87 o
  -2  15   2       52.78       41.08      9.60 o
  -1  15   2       96.44      104.69     10.59 o
   0  15   2      118.35      124.15     11.71 o
   1  15   2       76.51       78.58      9.38 o
   2  15   2       31.45       27.16      8.21 o
   3  15   2       14.53       11.11      8.95 o
   4  15   2       16.42       28.53      9.34 o
   5  15   2       82.41       75.19     17.38 o
   6  15   2       55.99       50.70     10.33 o
   7  15   2        2.55        3.86     13.24 o
   8  15   2       71.33      107.05     18.21 o
  -7  16   2       76.01       85.53     19.86 o
  -6  16   2      114.46      126.47     15.77 o
  -5  16   2       28.14       22.29     12.47 o
  -4  16   2       11.36       20.50     11.23 o
  -3  16   2        4.72      -10.84     10.84 o
  -2  16   2       82.26       79.80     12.29 o
  -1  16   2        3.71        8.00     19.59 o
   0  16   2       36.09        1.47     10.72 o
   1  16   2       45.05       50.70     10.90 o
   2  16   2       47.71       39.45     11.32 o
   3  16   2      116.41      113.74     13.27 o
   4  16   2       20.34       20.12     13.79 o
   5  16   2       62.65       66.57     11.90 o
   0   1   3     1879.35     2314.81     53.56 o
   1   1   3     6178.24     6348.98    120.02 o
  -1   2   3     4975.08     5075.17    100.87 o
   0   2   3     4349.41     4438.32     92.99 o
   1   2   3       45.12       39.58      1.40 o
   2   2   3     3144.30     3224.30     57.92 o
  -2   3   3     4116.49     3865.42     70.02 o
  -1   3   3      640.37      648.39     14.05 o
   0   3   3     3291.96     3621.02     80.12 o
   1   3   3     8996.79     9320.62    165.26 o
   2   3   3      296.72      295.47      6.43 o
   3   3   3     1786.05     1582.81     26.71 o
  -3   4   3     8618.94     9186.09    158.29 o
  -2   4   3     1753.65     1727.53     31.68 o
  -1   4   3     3178.45     2895.85     57.94 o
   0   4   3     3409.70     3373.24     67.07 o
   1   4   3     1985.16     2000.54     37.97 o
   2   4   3     3731.24     4080.51     70.74 o
   3   4   3     1768.38     2034.40     34.27 o
   4   4   3     1282.70     1538.26     26.26 o
  -4   5   3      937.31      891.61     17.03 o
  -3   5   3     1037.49     1071.68     19.23 o
  -2   5   3     3674.11     3666.69     66.59 o
  -1   5   3      159.65      200.51      5.49 o
   0   5   3      957.89     1138.62     21.97 o
   1   5   3      248.57      227.96      5.87 o
   2   5   3      591.54      631.16     12.10 o
   3   5   3      337.79      459.30     11.45 o
   4   5   3     1019.09     1144.32     21.49 o
   5   5   3       54.41       52.46      3.06 o
  -5   6   3      416.02      430.79     10.51 o
  -4   6   3     1224.65     1290.12     24.13 o
  -3   6   3      455.27      472.32     10.55 o
  -2   6   3      148.50      124.46      4.61 o
  -1   6   3      427.53      454.51     10.13 o
   0   6   3     1494.82     1691.63     32.40 o
   1   6   3     1689.48     1561.85     31.77 o
   2   6   3     1493.23     1664.20     37.39 o
   3   6   3      898.99      948.41     18.76 o
   4   6   3     1189.94     1305.97     25.48 o
   5   6   3      428.61      438.51     10.66 o
   6   6   3     1026.45     1001.80     22.40 o
  -6   7   3      408.11      399.72     10.95 o
  -5   7   3       94.13       77.37      3.83 o
  -4   7   3      628.74      559.90     12.56 o
  -3   7   3     2017.97     2035.93     43.60 o
  -2   7   3      230.38      204.10      5.98 o
  -1   7   3       47.63       64.03      3.09 o
   0   7   3      360.11      418.17     10.47 o
   1   7   3      166.93      193.65      7.85 o
   2   7   3      758.12      824.30     19.31 o
   3   7   3       73.57       60.80      3.34 o
   4   7   3      260.37      224.91      6.27 o
   5   7   3      217.61      186.43      6.05 o
   6   7   3       91.32       83.01      4.23 o
   7   7   3      880.49      870.43     22.49 o
  -7   8   3      511.76      496.38     14.53 o
  -6   8   3      639.47      611.39     16.62 o
  -5   8   3      515.41      492.93     12.26 o
  -4   8   3       40.81       38.22      3.05 o
  -3   8   3       82.46       88.70      4.11 o
  -2   8   3     1602.50     1560.68     33.84 o
  -1   8   3      265.07      249.63      7.47 o
   0   8   3      391.72      352.53      8.88 o
   1   8   3      661.47      679.10     16.43 o
   2   8   3       90.50      100.08      4.45 o
   3   8   3      662.12      664.91     17.58 o
   4   8   3       78.81       73.98      4.88 o
   5   8   3      361.00      345.77      9.22 o
   6   8   3       13.47        8.15      3.86 o
   7   8   3      100.13      112.84      5.77 o
   8   8   3       17.88       19.26      4.85 o
  -8   9   3      172.53      202.86      9.17 o
  -7   9   3      230.74      235.34      9.71 o
  -6   9   3       44.00       50.31      4.33 o
  -5   9   3      715.74      694.16     16.48 o
  -4   9   3       22.13       23.28      3.27 o
  -3   9   3      352.93      317.40      9.26 o
  -2   9   3        0.60        4.74      3.24 o
  -1   9   3      145.86      133.96      5.53 o
   0   9   3      402.00      401.16     10.85 o
   1   9   3      741.84      725.44     19.30 o
   2   9   3      958.72      932.15     24.19 o
   3   9   3      310.06      302.76     10.42 o
   4   9   3      259.38      225.26      9.85 o
   5   9   3      139.78      138.08      6.28 o
   6   9   3       99.64      105.54      5.78 o
   7   9   3      201.35      194.19     12.71 o
   8   9   3       54.71       59.79      5.83 o
   9   9   3      152.63      167.71      8.55 o
  -9  10   3       47.99       58.65      7.61 o
  -8  10   3       28.32       32.28      5.62 o
  -7  10   3       90.02       85.73      6.21 o
  -6  10   3      110.43      104.78      5.97 o
  -5  10   3      227.31      179.73      7.21 o
  -4  10   3       27.88       39.26      4.24 o
  -3  10   3       85.67       93.51      4.83 o
  -2  10   3       18.19       21.02      3.60 o
  -1  10   3      236.40      233.47     11.15 o
   0  10   3      875.61      813.23     21.28 o
   1  10   3       80.45      100.55      5.40 o
   2  10   3      329.29      329.79     12.35 o
   3  10   3     2009.43     1888.72     55.39 o
   4  10   3      444.56      409.41     14.69 o
   5  10   3      430.16      397.64     17.26 o
   6  10   3      128.35      118.91      6.77 o
   7  10   3      118.76      122.07      8.17 o
   8  10   3       55.14       65.88      6.18 o
   9  10   3      118.62      120.39      8.86 o
  10  10   3       53.73       41.36      9.00 o
 -10  11   3       42.30       76.82      9.16 o
  -9  11   3       98.99      108.88      9.16 o
  -8  11   3      147.81      167.12     10.74 o
  -7  11   3      234.28      206.67     10.29 o
  -6  11   3      162.42      165.20      7.84 o
  -5  11   3      235.13      241.06      8.72 o
  -4  11   3      107.52       72.49      6.15 o
  -3  11   3      133.69      133.91      6.70 o
  -2  11   3       32.35       26.42      4.48 o
  -1  11   3      159.66      150.75      7.46 o
   0  11   3      210.70      217.41      8.88 o
   1  11   3      189.49      160.91      7.94 o
   2  11   3       59.81       79.12      7.35 o
   3  11   3       23.11       18.36      4.81 o
   4  11   3      283.65      294.65     11.83 o
   5  11   3       24.74       24.42      6.08 o
   6  11   3       94.62      106.29      8.37 o
   7  11   3      205.01      198.38     10.17 o
   8  11   3      119.30      115.88      9.05 o
   9  11   3       32.27       31.49      7.59 o
  10  11   3       61.57       55.08      8.65 o
  11  11   3        7.02       12.36     10.68 o
 -11  12   3       74.73       68.13     12.72 o
 -10  12   3       15.87        8.43     10.68 o
  -9  12   3       80.61       68.77      8.38 o
  -8  12   3       68.21       67.73      8.39 o
  -7  12   3       88.87      108.76      9.23 o
  -6  12   3      322.37      329.47     13.68 o
  -5  12   3      108.64      114.82      6.89 o
  -4  12   3       29.92       18.24      4.66 o
  -3  12   3        2.58        5.90      4.44 o
  -2  12   3       52.24       37.73      4.70 o
  -1  12   3        2.68        7.21      4.74 o
   0  12   3       60.70       44.13      5.03 o
   1  12   3       51.48       38.51      5.05 o
   2  12   3      122.30      102.09      6.33 o
   3  12   3      396.18      349.56     13.73 o
   4  12   3       30.19       32.65      6.31 o
   5  12   3      235.29      230.52     12.00 o
   6  12   3        9.87       11.56      6.73 o
   7  12   3        8.62       15.45      9.11 o
   8  12   3        0.96        0.59      8.60 o
   9  12   3       39.77       45.56      8.50 o
  10  12   3      112.66      101.19     13.64 o
  11  12   3       40.67       59.21     13.03 o
  12  12   3       14.94       22.76     12.17 o
 -11  13   3       23.01       26.40     13.07 o
 -10  13   3       18.73       24.50     11.78 o
  -9  13   3       35.76       18.85     11.47 o
  -8  13   3       78.42       78.18     10.53 o
  -7  13   3      101.74       94.73     12.03 o
  -6  13   3       23.24       23.79      7.41 o
  -5  13   3        1.85        3.35      5.76 o
  -4  13   3       78.08       78.33      9.49 o
  -3  13   3      104.93      121.64      9.05 o
  -2  13   3       80.69       82.43      7.07 o
  -1  13   3       14.20       10.30      5.34 o
   0  13   3      222.15      188.04      9.93 o
   1  13   3       28.64       24.60      5.42 o
   2  13   3      104.83      111.79      7.45 o
   3  13   3       61.70       70.78      7.14 o
   4  13   3       92.79       94.05     11.26 o
   5  13   3       31.26       36.84      7.39 o
   6  13   3       41.91       42.09      8.40 o
   7  13   3       57.68       65.67      9.65 o
   8  13   3       82.31       54.63     19.86 o
   9  13   3        1.18      -14.90     14.90 o
  10  13   3       33.73       45.35     12.17 o
  11  13   3       11.99        2.21     18.21 o
 -11  14   3       42.37       64.01     19.31 o
 -10  14   3       29.88       59.16     13.81 o
  -9  14   3        1.32       -5.38     11.86 o
  -8  14   3       22.41       32.80     12.02 o
  -7  14   3       48.30       53.67     11.71 o
  -6  14   3       41.91       56.59      9.45 o
  -5  14   3       15.03       15.78     13.16 o
  -4  14   3       13.23        8.86      6.61 o
  -3  14   3       21.81       28.70      6.97 o
  -2  14   3      127.52      126.94      9.33 o
  -1  14   3       72.75       74.61      8.10 o
   0  14   3       34.24       42.83      7.43 o
   1  14   3       32.77       24.00      6.46 o
   2  14   3        4.81       -2.97      6.02 o
   3  14   3       25.80       22.99      7.65 o
   4  14   3       21.56       16.69      6.53 o
   5  14   3       77.25       84.84     15.17 o
   6  14   3      121.12      170.32     15.64 o
   7  14   3       54.83       55.18     14.90 o
   8  14   3      255.02      255.48     25.93 o
   9  14   3      158.85      163.33     20.97 o
 -10  15   3       11.10       11.59     18.76 o
  -9  15   3       13.14       -9.93     16.55 o
  -8  15   3      110.95      160.42     32.83 o
  -7  15   3       31.98       56.08     12.29 o
  -6  15   3        6.03        8.64     11.63 o
  -5  15   3       15.40        2.67     11.07 o
  -4  15   3      110.71      132.17     19.86 o
  -3  15   3       13.35       23.18      8.36 o
  -2  15   3      121.68      115.36     11.24 o
  -1  15   3       10.82       11.52     10.81 o
   0  15   3      201.47      224.94     14.73 o
   1  15   3      128.96      126.02     13.45 o
   2  15   3       21.04       -1.34      7.64 o
   3  15   3        8.65       -5.30      8.37 o
   4  15   3       70.35       52.97     10.33 o
   5  15   3       93.96       84.24     11.71 o
   6  15   3       25.41       32.56     14.35 o
   7  15   3       44.93       48.56     14.35 o
   8  15   3       24.24       32.00     15.45 o
  -7  16   3       43.29       52.97     18.21 o
  -6  16   3       35.35       43.04     17.66 o
  -5  16   3        1.16       -6.70     10.59 o
  -4  16   3        2.13       -5.69     11.30 o
  -3  16   3        5.19       -9.27      9.27 o
  -2  16   3      225.50      207.86     17.95 o
  -1  16   3       36.06       30.15     12.42 o
   0  16   3      236.45      208.98     17.33 o
   1  16   3      146.44      165.02     15.20 o
   2  16   3       12.67        1.57      9.73 o
   3  16   3        3.17       -8.99      9.11 o
   4  16   3        2.46        7.22     10.12 o
   5  16   3        0.99       -9.75      9.75 o
  -2  17   3       17.25       50.21     14.35 o
   0   1   4     7007.09     7263.42    149.85 o
   1   1   4      361.18      354.91      8.15 o
  -1   2   4     3074.45     2871.85     57.36 o
   0   2   4     5625.02     5804.94    109.48 o
   1   2   4      723.73      883.78     15.39 o
   2   2   4     1198.18     1093.72     19.92 o
  -2   3   4     1670.46     1886.48     37.50 o
  -1   3   4      318.14      249.87      5.59 o
   0   3   4     1681.30     1979.76     41.69 o
   1   3   4     2819.59     2980.58     53.16 o
   2   3   4     1006.52      947.79     19.75 o
   3   3   4     1205.82     1341.43     23.56 o
  -3   4   4     1301.96     1296.14     22.98 o
  -2   4   4     2376.64     2220.26     42.15 o
  -1   4   4      585.07      503.02     13.03 o
   0   4   4      314.92      310.26      8.05 o
   1   4   4     2370.24     2620.66     51.92 o
   2   4   4     1292.45     1475.65     25.31 o
   3   4   4      553.65      553.09     10.77 o
   4   4   4      565.89      554.88     10.88 o
  -4   5   4     1984.59     1897.08     36.86 o
  -3   5   4      487.97      418.00      8.96 o
  -2   5   4     4584.20     4717.71     89.12 o
  -1   5   4     1512.21     1688.47     32.68 o
   0   5   4     3922.60     4430.68     79.31 o
   1   5   4     2401.75     2489.38     47.24 o
   2   5   4      561.73      508.89      9.48 o
   3   5   4     2133.58     1953.73     34.15 o
   4   5   4      133.47      185.85      5.51 o
   5   5   4      263.97      337.95      7.97 o
  -5   6   4      207.91      225.48      6.53 o
  -4   6   4      418.76      442.45     10.65 o
  -3   6   4      472.47      533.51     12.43 o
  -2   6   4       47.39       52.14      5.19 o
  -1   6   4     2386.19     2443.53     52.64 o
   0   6   4      181.39      201.12      7.99 o
   1   6   4      654.65      624.97     13.39 o
   2   6   4      378.24      415.62      9.93 o
   3   6   4      154.32      193.76      5.98 o
   4   6   4      772.64      675.44     14.41 o
   5   6   4      155.72      192.81      5.93 o
   6   6   4       42.95       44.02      3.22 o
  -6   7   4      364.49      371.29     10.30 o
  -5   7   4      154.51      158.36      5.54 o
  -4   7   4      927.10      891.23     19.02 o
  -3   7   4      257.99      295.21      7.81 o
  -2   7   4      841.57      778.49     17.43 o
  -1   7   4      155.18      145.83      5.06 o
   0   7   4      663.53      643.37     15.34 o
   1   7   4      553.47      648.70     15.56 o
   2   7   4       68.92       70.95      5.02 o
   3   7   4      134.97      125.43      4.97 o
   4   7   4      590.70      634.83     14.51 o
   5   7   4      537.36      531.04     12.76 o
   6   7   4       71.00       71.44      4.05 o
   7   7   4      328.80      324.69     13.43 o
  -7   8   4      611.43      604.41     16.68 o
  -6   8   4       31.51       38.56      4.04 o
  -5   8   4      588.79      611.66     14.58 o
  -4   8   4       70.07       58.84      3.73 o
  -3   8   4      475.98      457.24     11.27 o
  -2   8   4      281.47      256.94      9.19 o
  -1   8   4      586.53      553.31     13.84 o
   0   8   4      141.86      161.58      8.53 o
   1   8   4      269.85      279.62     10.43 o
   2   8   4      797.75      875.90     20.81 o
   3   8   4       73.92       66.83      3.62 o
   4   8   4      682.45      641.99     15.94 o
   5   8   4      415.44      410.80     11.72 o
   6   8   4       12.59       11.96      3.52 o
   7   8   4      192.55      203.75      8.01 o
   8   8   4       89.53       92.09      6.30 o
  -8   9   4      113.48      124.49      7.17 o
  -7   9   4      372.45      321.41     11.49 o
  -6   9   4      600.88      580.21     14.98 o
  -5   9   4       90.87      100.95      5.07 o
  -4   9   4      156.05      156.24      5.65 o
  -3   9   4       94.67       83.24      4.24 o
  -2   9   4     1479.56     1459.09     31.93 o
  -1   9   4      236.70      263.42      8.90 o
   0   9   4     1100.76     1102.34     26.57 o
   1   9   4      325.32      277.78      8.45 o
   2   9   4      680.04      625.53     17.00 o
   3   9   4      182.74      136.54      6.33 o
   4   9   4      107.51      106.92      5.56 o
   5   9   4      942.70      867.83     25.75 o
   6   9   4      100.53       99.79      7.86 o
   7   9   4      116.91      101.48      7.65 o
   8   9   4      399.41      434.90     14.50 o
   9   9   4      183.38      145.40     12.34 o
  -9  10   4      164.29      145.90      9.96 o
  -8  10   4      188.18      190.72     11.31 o
  -7  10   4       11.26       10.74      4.81 o
  -6  10   4      126.13       94.54      5.78 o
  -5  10   4       30.52       31.37      4.07 o
  -4  10   4      107.15       99.20      4.73 o
  -3  10   4       56.42       49.32      4.01 o
  -2  10   4       90.24       98.06      4.98 o
  -1  10   4      105.68      112.52      6.89 o
   0  10   4      309.86      266.48      9.23 o
   1  10   4      920.91      917.20     25.96 o
   2  10   4      480.51      506.84     15.63 o
   3  10   4       43.36       48.99      5.21 o
   4  10   4      306.30      273.10     11.17 o
   5  10   4      129.00      153.16      9.70 o
   6  10   4       64.06       63.86      5.64 o
   7  10   4        4.11       -4.59      4.59 o
   8  10   4      123.02      117.64      8.98 o
   9  10   4       18.45       37.10      7.45 o
  10  10   4       27.89       29.90      7.78 o
 -10  11   4       96.04      102.09      9.35 o
  -9  11   4       30.24       31.16      8.92 o
  -8  11   4      125.20      122.66     10.35 o
  -7  11   4      410.77      398.72     16.63 o
  -6  11   4      187.12      199.66      9.43 o
  -5  11   4       44.24       63.70      5.41 o
  -4  11   4      408.36      364.70     10.99 o
  -3  11   4      521.60      442.42     13.31 o
  -2  11   4      783.58      746.43     19.99 o
  -1  11   4        6.53        0.96      4.37 o
   0  11   4      363.53      322.59     11.36 o
   1  11   4      788.98      726.78     20.89 o
   2  11   4       90.20      104.94      7.66 o
   3  11   4      109.89      106.13      6.97 o
   4  11   4      220.85      233.34     10.29 o
   5  11   4       53.17       63.63      6.16 o
   6  11   4       37.39       38.71      8.24 o
   7  11   4       38.09       25.55      6.44 o
   8  11   4       43.36       30.15      7.23 o
   9  11   4        3.03       -2.21      7.88 o
  10  11   4       30.07       37.93     11.79 o
  11  11   4       55.28       62.40     12.41 o
 -11  12   4       61.84       75.60     13.59 o
 -10  12   4        3.44       -2.82     10.20 o
  -9  12   4       12.93        8.39      7.39 o
  -8  12   4       54.34       58.51      8.00 o
  -7  12   4      125.06      128.35      9.61 o
  -6  12   4      149.14      154.63      8.87 o
  -5  12   4      389.53      413.70     15.52 o
  -4  12   4       71.12       50.92      5.73 o
  -3  12   4      135.56      132.41      7.88 o
  -2  12   4       62.08       57.95      5.57 o
  -1  12   4      334.76      311.97     13.26 o
   0  12   4       21.82        7.53      4.54 o
   1  12   4       38.72       33.57      4.84 o
   2  12   4       62.18       58.62      6.75 o
   3  12   4       99.78      106.56      8.21 o
   4  12   4       24.71       19.36      5.99 o
   5  12   4      116.10      114.10     11.73 o
   6  12   4       75.68       74.99      8.73 o
   7  12   4       64.33       72.17     11.71 o
   8  12   4        2.59        5.04      6.96 o
   9  12   4      144.75      153.09     10.64 o
  10  12   4      116.56      112.18     12.07 o
  11  12   4        9.80        0.44     13.24 o
  12  12   4       23.76       45.80     19.86 o
 -11  13   4       16.95        8.16     13.79 o
 -10  13   4       21.85       43.41     11.69 o
  -9  13   4       32.01       37.52     11.86 o
  -8  13   4        7.84        8.04      7.71 o
  -7  13   4       33.03       38.12      8.92 o
  -6  13   4        6.67       10.05      5.95 o
  -5  13   4       20.09       23.99      6.18 o
  -4  13   4       13.43        8.54      5.98 o
  -3  13   4      300.62      286.25     13.88 o
  -2  13   4       69.64       51.22      7.32 o
  -1  13   4       23.53       17.05      5.82 o
   0  13   4      126.73      122.40      8.22 o
   1  13   4       80.79       67.59      6.91 o
   2  13   4       15.82       16.57      6.31 o
   3  13   4       26.13       16.60      6.26 o
   4  13   4       12.67       11.31      9.04 o
   5  13   4      152.41      165.05     18.19 o
   6  13   4       12.88       11.89      8.40 o
   7  13   4       66.93       84.69     10.04 o
   8  13   4       21.62       13.19      8.33 o
  10  13   4        2.70      -16.55     16.55 o
  11  13   4       56.46       49.11     18.21 o
 -10  14   4       80.43       91.05     20.42 o
  -9  14   4      124.36      148.98     15.38 o
  -8  14   4        0.27      -11.13     11.13 o
  -7  14   4       36.57       26.07      9.30 o
  -6  14   4      238.44      269.78     17.28 o
  -5  14   4       26.70       36.89     13.75 o
  -4  14   4       43.84       40.96      7.52 o
  -3  14   4        2.83        5.41      5.90 o
  -2  14   4       78.71       84.74      8.18 o
  -1  14   4       14.56       17.08      6.88 o
   0  14   4       20.08       16.57      6.66 o
   1  14   4       64.10       56.21      7.45 o
   2  14   4       11.16        9.89      6.24 o
   3  14   4       68.26       68.71      7.76 o
   4  14   4       64.78       60.97      7.76 o
   5  14   4       72.51       80.62     15.75 o
   6  14   4        9.42       10.93      9.18 o
   7  14   4        3.78       -0.16     23.18 o
   8  14   4        0.90        8.83     12.69 o
   9  14   4       41.13       44.70     15.45 o
  10  14   4       33.29       46.90     16.00 o
 -10  15   4       12.85       25.38     17.66 o
  -9  15   4       43.52       44.14     18.76 o
  -8  15   4      164.44      156.71     22.62 o
  -7  15   4       93.77      133.62     15.32 o
  -6  15   4       17.98       22.09     11.78 o
  -5  15   4       43.97       61.21     12.57 o
  -4  15   4       82.05       97.13     11.33 o
  -3  15   4       83.61       88.82     10.76 o
  -2  15   4       78.52       86.16     10.67 o
  -1  15   4      201.42      172.63     13.29 o
   0  15   4       21.35        7.83      8.08 o
   1  15   4      132.04      115.59     10.28 o
   2  15   4      287.91      298.89     31.26 o
   3  15   4      139.00      160.79     19.30 o
   4  15   4        5.67       -0.33      9.29 o
   5  15   4       15.47       13.83      8.73 o
   6  15   4        4.32       10.48     13.79 o
   7  15   4       90.55       76.15     15.45 o
   8  15   4       15.98       14.90     13.79 o
  -7  16   4       22.98       50.77     18.21 o
  -6  16   4       30.33       -1.10     16.00 o
  -5  16   4      125.99      135.23     20.42 o
  -4  16   4       79.28       84.99     21.24 o
  -3  16   4        0.96       -6.42     10.60 o
  -2  16   4        6.43       -9.38      9.38 o
  -1  16   4       35.94       28.73     10.87 o
   0  16   4       39.63       40.27     10.76 o
   1  16   4        7.41       -2.41     10.33 o
   2  16   4      175.81      167.75     14.83 o
   3  16   4       45.01       50.53     10.72 o
   4  16   4       69.03       60.13     11.69 o
   5  16   4       71.58       48.01     16.55 o
   0   1   5      264.78      274.91     11.14 o
   1   1   5      974.15     1068.04     21.17 o
  -1   2   5      892.97     1105.09     20.26 o
   0   2   5     8224.79     8466.82    187.84 o
   1   2   5     3684.22     4057.98     76.43 o
   2   2   5      361.38      371.28      7.92 o
  -2   3   5     1321.79     1297.36     23.82 o
  -1   3   5     4594.05     4665.57     88.63 o
   0   3   5     1093.41     1131.57     22.78 o
   1   3   5     2919.24     3000.80     49.81 o
   2   3   5     1206.15     1291.63     23.48 o
   3   3   5     1940.11     2057.25     39.14 o
  -3   4   5     2889.28     2936.08     55.67 o
  -2   4   5     1586.10     1955.31     44.09 o
  -1   4   5     4618.79     4824.17     96.14 o
   0   4   5      984.62     1084.17     26.89 o
   1   4   5     3451.87     3472.59     68.64 o
   2   4   5     2356.64     2210.07     39.52 o
   3   4   5      284.42      240.49      5.74 o
   4   4   5     1414.40     1484.30     27.44 o
  -4   5   5      308.70      321.50      7.62 o
  -3   5   5      478.00      519.69     11.98 o
  -2   5   5       34.94       54.80      4.81 o
  -1   5   5     1756.93     1842.97     39.21 o
   0   5   5     3422.36     3654.45     71.32 o
   1   5   5     1355.49     1473.29     29.55 o
   2   5   5     3192.12     3543.42     65.83 o
   3   5   5      297.76      331.61      7.62 o
   4   5   5      412.66      470.63     10.30 o
   5   5   5       28.15       29.31      2.26 o
  -5   6   5      294.23      318.17      7.93 o
  -4   6   5       42.86       36.48      2.74 o
  -3   6   5     1941.42     1915.35     43.40 o
  -2   6   5      959.71      945.03     22.00 o
  -1   6   5      172.10      176.34      6.11 o
   0   6   5      771.95      685.37     17.21 o
   1   6   5     1064.09     1145.74     26.28 o
   2   6   5      987.32     1026.49     23.63 o
   3   6   5       97.11      123.08      5.56 o
   4   6   5       14.43        7.01      2.28 o
   5   6   5       60.38       74.86      3.36 o
   6   6   5       49.71       54.37      3.34 o
  -6   7   5      516.01      454.23     12.04 o
  -5   7   5      136.65       94.79      4.14 o
  -4   7   5      176.67      147.88      5.28 o
  -3   7   5      185.47      176.86      6.34 o
  -2   7   5       56.92       53.24      3.15 o
  -1   7   5       73.64       64.88      3.38 o
   0   7   5     1048.11      990.08     22.94 o
   1   7   5      302.90      313.77      8.44 o
   2   7   5      956.17      921.28     22.89 o
   3   7   5      383.30      364.05      8.44 o
   4   7   5       38.86       33.82      4.55 o
   5   7   5      178.24      206.25      6.19 o
   6   7   5       13.18       11.53      2.99 o
   7   7   5      435.82      390.11     10.34 o
  -7   8   5       19.81       18.25      4.20 o
  -6   8   5      388.94      358.56      9.76 o
  -5   8   5       48.78       48.82      3.63 o
  -4   8   5       29.05       25.35      2.95 o
  -3   8   5     1274.42     1313.65     28.85 o
  -2   8   5      328.77      305.06      8.27 o
  -1   8   5      461.48      475.12     12.22 o
   0   8   5     1120.27     1076.25     25.01 o
   1   8   5      218.39      232.23      7.25 o
   2   8   5      111.29       95.47      4.41 o
   3   8   5      322.36      297.97      8.45 o
   4   8   5       92.94      101.88      4.09 o
   5   8   5      219.44      203.66      6.72 o
   6   8   5      207.81      213.91      7.09 o
   7   8   5      604.45      538.27     15.17 o
   8   8   5        1.61       -2.14      4.31 o
  -8   9   5       14.49       12.84      4.88 o
  -7   9   5      513.31      458.26     14.78 o
  -6   9   5      143.92      145.01      6.89 o
  -5   9   5       19.27       12.25      3.30 o
  -4   9   5       70.41       70.47      3.95 o
  -3   9   5      308.29      296.82      8.48 o
  -2   9   5     1007.71      994.08     22.34 o
  -1   9   5     1325.97     1195.24     28.10 o
   0   9   5      224.62      207.89      6.98 o
   1   9   5      100.11      102.38      4.85 o
   2   9   5      352.54      277.95      8.43 o
   3   9   5      106.57      120.68      5.29 o
   4   9   5      690.60      748.09     20.03 o
   5   9   5       61.68       70.48      4.84 o
   6   9   5      616.42      598.14     17.79 o
   7   9   5      359.00      314.77     11.44 o
   8   9   5      196.59      228.17     10.73 o
   9   9   5      182.92      193.74     11.22 o
  -9  10   5       21.76       33.60      7.27 o
  -8  10   5      100.65       93.98      8.01 o
  -7  10   5      133.64      150.00      9.47 o
  -6  10   5       49.64       43.76      4.85 o
  -5  10   5      315.62      274.68      9.53 o
  -4  10   5      513.74      488.70     12.51 o
  -3  10   5      121.47      114.92      5.40 o
  -2  10   5      712.33      730.50     18.21 o
  -1  10   5      268.49      240.40      8.13 o
   0  10   5        9.50       14.42      3.70 o
   1  10   5      788.53      798.69     21.35 o
   2  10   5      573.47      543.38     15.62 o
   3  10   5       93.26       95.85      5.94 o
   4  10   5        1.92       -2.21      3.75 o
   5  10   5       65.08       43.00      5.41 o
   6  10   5       49.95       81.18      6.13 o
   7  10   5       29.04       19.34      6.32 o
   8  10   5        2.98       -0.81      7.16 o
   9  10   5       69.77       80.04      8.39 o
  10  10   5        6.71       -6.19      6.78 o
 -10  11   5      115.68      128.37     10.25 o
  -9  11   5       12.74       24.51      7.42 o
  -8  11   5      165.74      160.05     10.25 o
  -7  11   5      119.12      111.32      8.80 o
  -6  11   5       99.32      109.15      7.40 o
  -5  11   5      176.97      165.27      8.42 o
  -4  11   5       25.48       32.37      4.54 o
  -3  11   5       16.28       20.39      4.27 o
  -2  11   5      451.84      385.45     11.95 o
  -1  11   5       99.81      108.44      6.35 o
   0  11   5      320.24      319.01     11.43 o
   1  11   5      434.62      403.46     13.24 o
   2  11   5      221.68      175.45      9.13 o
   3  11   5      445.66      450.74     15.97 o
   4  11   5       41.63       43.70      5.58 o
   5  11   5      295.17      296.09     13.45 o
   6  11   5       41.58       37.11      7.10 o
   7  11   5        9.83       -3.93      5.81 o
   8  11   5       46.81       43.16      7.58 o
   9  11   5       36.94       50.76      7.97 o
  10  11   5      179.32      201.17     12.91 o
  11  11   5       92.16      116.38     10.40 o
 -11  12   5       90.92       87.55     13.46 o
 -10  12   5        9.16       14.97      8.04 o
  -9  12   5      179.16      161.77     11.05 o
  -8  12   5       66.73       88.39      9.11 o
  -7  12   5       74.46       66.76      8.09 o
  -6  12   5      101.16       99.70      7.71 o
  -5  12   5       37.38       41.08      6.37 o
  -4  12   5      100.52       76.65      6.63 o
  -3  12   5      221.41      257.64     13.06 o
  -2  12   5      546.20      496.31     18.12 o
  -1  12   5        6.52        4.20      5.21 o
   0  12   5        9.05       -4.52      4.83 o
   1  12   5       55.57       52.22      5.72 o
   2  12   5      154.39      139.97      9.08 o
   3  12   5       58.33       55.57      7.85 o
   4  12   5      362.22      419.93     20.06 o
   5  12   5       51.17       52.64      7.97 o
   6  12   5        3.83       -4.58      6.59 o
   7  12   5        8.06       -0.91      6.98 o
   8  12   5      190.32      236.87     16.88 o
   9  12   5       31.37       51.52      8.53 o
  10  12   5        4.18       -2.59      8.13 o
  11  12   5      145.42      163.88     24.28 o
  12  12   5       52.31       52.97     20.97 o
 -11  13   5      109.74      111.46     23.18 o
 -10  13   5       42.18       43.64     12.81 o
  -9  13   5       93.78      100.88     14.41 o
  -8  13   5       86.41       97.41      9.98 o
  -7  13   5       11.16       16.60      7.89 o
  -6  13   5       53.69       67.39      7.23 o
  -5  13   5       54.63       67.87      6.98 o
  -4  13   5       17.18       15.71      5.98 o
  -3  13   5       56.77       43.81      6.94 o
  -2  13   5       58.83       68.50      7.65 o
  -1  13   5       34.93       22.11      6.46 o
   0  13   5       49.33       39.67      6.56 o
   1  13   5       61.69       57.61      6.95 o
   2  13   5      106.56      101.00      8.19 o
   3  13   5       96.36      110.07      9.97 o
   4  13   5      240.33      245.18     25.84 o
   5  13   5       35.32       42.90      8.27 o
   6  13   5       32.01       56.30      8.81 o
   7  13   5       22.71       24.68      9.46 o
   8  13   5        0.57       -6.49      7.54 o
   9  13   5       23.49       16.42     10.82 o
  10  13   5       17.84       10.48     17.66 o
  11  13   5       11.42       -2.21     18.76 o
 -10  14   5       14.67       11.59     16.00 o
  -9  14   5       75.32      104.51     14.44 o
  -8  14   5       50.91       65.46     13.25 o
  -7  14   5       66.65       61.55     10.00 o
  -6  14   5        7.40       10.51      8.82 o
  -5  14   5       88.98       74.82      8.20 o
  -4  14   5      164.74      205.14     12.31 o
  -3  14   5       69.99       50.72      8.68 o
  -2  14   5        5.24       -6.62      6.62 o
  -1  14   5       75.09       56.70      7.86 o
   0  14   5       33.11       40.36      6.83 o
   1  14   5       74.64       73.58      7.82 o
   2  14   5       10.84        3.13      6.28 o
   3  14   5       93.31       96.97      8.58 o
   4  14   5       24.89       16.82      8.45 o
   5  14   5        8.81       -1.46      9.51 o
   6  14   5       47.43       48.61      9.62 o
   7  14   5       46.67       21.43     16.00 o
   8  14   5       41.07       35.87     13.79 o
   9  14   5       30.60       58.49     15.45 o
  10  14   5       34.32       43.59     14.90 o
  -9  15   5       38.59       46.35     18.76 o
  -8  15   5       19.62       23.73     16.55 o
  -7  15   5       19.89       28.00     13.24 o
  -6  15   5       24.60       19.15     11.53 o
  -5  15   5        0.86       -8.78      8.78 o
  -4  15   5        2.13        4.09      8.82 o
  -3  15   5      138.72      181.12     11.74 o
  -2  15   5       18.93       19.45      8.57 o
  -1  15   5        8.22       -6.75      6.75 o
   0  15   5        0.16       -6.52      6.52 o
   1  15   5       30.15       26.35      7.22 o
   2  15   5       69.13       76.12      8.53 o
   3  15   5      117.25      101.99     10.88 o
   4  15   5      139.75      162.19     12.58 o
   5  15   5        5.29       -8.48     10.19 o
   6  15   5       52.60       53.52     14.90 o
   7  15   5        5.80        1.10     13.79 o
   8  15   5       29.18       52.97     15.45 o
  -8  16   5       12.04       -4.41     16.55 o
  -7  16   5       21.85       36.97     18.21 o
  -6  16   5       83.92       83.32     18.76 o
  -5  16   5       88.32      115.33     20.42 o
  -4  16   5        9.58       12.14     11.32 o
  -3  16   5       51.95       73.95     12.59 o
  -2  16   5       11.54       -9.16      9.16 o
  -1  16   5      160.17      190.56     14.19 o
   0  16   5      107.11      114.17     11.79 o
   1  16   5       44.27       48.20     11.79 o
   2  16   5       28.25       25.25      8.24 o
   3  16   5       48.27       43.07     10.53 o
   4  16   5       14.98       18.72     10.51 o
   5  16   5       20.57       12.14     15.45 o
   0   1   6     1615.92     1676.48     38.86 o
   1   1   6      839.09      921.84     21.78 o
  -1   2   6      924.05     1012.28     18.62 o
   0   2   6     3842.62     4432.87     79.93 o
   1   2   6     6091.64     6667.53    119.52 o
   2   2   6     1030.59     1104.58     21.15 o
  -2   3   6     3836.65     3968.83     74.84 o
  -1   3   6      939.48     1269.68     23.23 o
   0   3   6      758.04      684.98     12.79 o
   1   3   6      902.49     1095.28     23.25 o
   2   3   6      458.64      497.83      9.82 o
   3   3   6      471.27      565.43     10.45 o
  -3   4   6      565.59      612.43     12.94 o
  -2   4   6     2283.08     2382.96     47.32 o
  -1   4   6     2952.95     2991.33     59.79 o
   0   4   6     1368.48     1521.38     26.57 o
   1   4   6       22.64       28.11      2.09 o
   2   4   6      684.66      738.92     14.13 o
   3   4   6     1364.68     1568.77     29.83 o
   4   4   6      322.12      328.71     14.59 o
  -4   5   6      146.42      155.34      4.63 o
  -3   5   6     1793.80     2066.23     53.17 o
  -2   5   6     1512.22     1539.20     37.10 o
  -1   5   6      391.99      424.90      9.92 o
   0   5   6      106.56      115.40      4.97 o
   1   5   6      568.62      714.72     19.30 o
   2   5   6       53.37       50.83      3.07 o
   3   5   6      234.03      275.55      7.71 o
   4   5   6      687.25      626.43     13.31 o
   5   5   6      164.85      163.09      5.15 o
  -5   6   6      522.91      506.44     11.49 o
  -4   6   6      701.69      726.45     16.42 o
  -3   6   6     3403.72     3509.75     73.93 o
  -2   6   6     2308.84     2213.79     53.18 o
  -1   6   6      563.25      696.93     17.88 o
   0   6   6      762.54      819.75     20.35 o
   1   6   6      551.46      442.03     11.64 o
   2   6   6       86.36      120.49     10.56 o
   3   6   6      221.88      220.89      5.67 o
   4   6   6      161.44      156.09      4.72 o
   5   6   6      138.33      128.43      4.50 o
   6   6   6      254.90      271.60      7.59 o
  -6   7   6      121.39      104.26      6.39 o
  -5   7   6      104.71      105.47      4.45 o
  -4   7   6      401.29      426.44     10.51 o
  -3   7   6     1604.20     1479.22     33.88 o
  -2   7   6      193.07      206.47      6.41 o
  -1   7   6      374.12      378.13     11.01 o
   0   7   6      133.63      156.79      5.76 o
   1   7   6     1751.81     1878.58     45.28 o
   2   7   6      546.66      574.46     14.00 o
   3   7   6      150.75      140.46      4.89 o
   4   7   6      814.79      831.01     17.41 o
   5   7   6      447.01      418.49      9.86 o
   6   7   6      264.80      216.56      6.83 o
   7   7   6      160.12      164.55      6.36 o
  -7   8   6      544.15      495.42     14.28 o
  -6   8   6       53.35       58.17      4.01 o
  -5   8   6      198.82      186.66      6.81 o
  -4   8   6      229.17      224.39      8.01 o
  -3   8   6      110.20      107.75      4.90 o
  -2   8   6      330.52      337.49      8.86 o
  -1   8   6      313.23      294.61      7.94 o
   0   8   6      396.99      418.43     10.97 o
   1   8   6      616.63      618.21     15.15 o
   2   8   6      203.25      210.03      6.80 o
   3   8   6      504.13      441.76     11.44 o
   4   8   6      631.59      587.91     12.97 o
   5   8   6      627.04      634.47     15.19 o
   6   8   6       55.65       65.09      4.53 o
   7   8   6      474.65      484.83     13.24 o
   8   8   6       53.18       59.78      5.54 o
  -8   9   6      136.13      121.08      8.33 o
  -7   9   6       89.14       94.45      6.16 o
  -6   9   6      119.39      106.90      5.65 o
  -5   9   6      102.62       88.50      4.62 o
  -4   9   6      741.01      702.40     15.80 o
  -3   9   6      192.43      215.28      6.98 o
  -2   9   6      209.38      218.78      6.99 o
  -1   9   6     1481.44     1431.84     29.92 o
   0   9   6      442.01      403.41     11.63 o
   1   9   6        4.00        6.65      3.55 o
   2   9   6      440.55      476.45     12.47 o
   3   9   6      788.63      795.03     20.72 o
   4   9   6       33.73       24.37      3.87 o
   5   9   6       38.11       33.20      3.45 o
   6   9   6       95.77      104.41     10.47 o
   7   9   6       87.52       98.23      7.94 o
   8   9   6        1.88       -2.20      5.60 o
   9   9   6       87.74      115.41      8.58 o
  -9  10   6      115.95      131.41      9.46 o
  -8  10   6       26.62       23.15      6.76 o
  -7  10   6        9.31        6.82      5.96 o
  -6  10   6      219.16      207.19      9.91 o
  -5  10   6      794.09      703.05     19.07 o
  -4  10   6       67.59       74.94      4.88 o
  -3  10   6       22.06       36.42      4.18 o
  -2  10   6      264.59      260.45      8.08 o
  -1  10   6      556.66      511.04     15.02 o
   0  10   6     1037.87      925.60     23.57 o
   1  10   6      120.68       91.37      4.88 o
   2  10   6       63.18       60.36      7.61 o
   3  10   6      413.64      414.54     12.88 o
   4  10   6       47.86       37.58      5.05 o
   5  10   6      273.87      267.79     11.24 o
   6  10   6      293.98      340.32     11.80 o
   7  10   6       20.85        8.84      6.17 o
   8  10   6       52.14       53.11      7.21 o
   9  10   6      121.47      119.99      9.23 o
  10  10   6        1.18       -6.81      6.81 o
 -10  11   6       32.40       36.56      8.31 o
  -9  11   6       17.50       25.28      7.45 o
  -8  11   6      107.01      104.13      8.76 o
  -7  11   6       77.14       72.19      7.88 o
  -6  11   6      197.03      193.13      9.93 o
  -5  11   6       84.91       99.21      7.13 o
  -4  11   6       28.65       18.38      5.15 o
  -3  11   6      137.59      155.03      8.69 o
  -2  11   6      233.53      191.26      8.57 o
  -1  11   6      118.17      120.07      6.13 o
   0  11   6     1232.23     1121.45     31.60 o
   1  11   6      242.18      215.12     10.12 o
   2  11   6      793.10      813.78     25.85 o
   3  11   6      320.25      303.09     13.96 o
   4  11   6      129.57      110.59      8.24 o
   5  11   6       64.78       61.10      7.76 o
   6  11   6       11.50       21.98      7.16 o
   7  11   6       18.34       15.96      5.42 o
   8  11   6       34.62       47.69      7.69 o
   9  11   6      140.40      157.94     11.83 o
  10  11   6      101.46      108.52     10.12 o
  11  11   6       61.39       70.30     11.44 o
 -11  12   6       20.32       39.73     19.31 o
 -10  12   6       11.96       11.93      8.06 o
  -9  12   6       12.79       23.70      7.93 o
  -8  12   6       49.77       62.65      8.36 o
  -7  12   6       78.94       64.73      8.20 o
  -6  12   6       14.12       14.70      5.81 o
  -5  12   6       67.50       69.22      6.66 o
  -4  12   6       11.95        3.08      5.21 o
  -3  12   6      135.34      143.62      9.24 o
  -2  12   6      272.61      294.79     13.49 o
  -1  12   6       67.25       63.41      6.86 o
   0  12   6       64.75       44.61      6.20 o
   1  12   6       76.09       69.25      6.83 o
   2  12   6       66.52       55.86      7.87 o
   3  12   6       39.67       60.39      7.95 o
   4  12   6      128.78      150.50     11.35 o
   5  12   6       12.42        8.19      6.72 o
   6  12   6        0.31       -6.77      6.77 o
   7  12   6       47.16       32.05      7.95 o
   8  12   6      481.16      524.42     21.18 o
   9  12   6       36.22       32.47      8.29 o
  10  12   6       89.85      110.71     12.74 o
  11  12   6       89.90      110.36     22.62 o
 -10  13   6      124.43      184.92     16.55 o
  -9  13   6      195.17      215.74     13.46 o
  -8  13   6       73.91       91.90      9.36 o
  -7  13   6      238.51      260.14     14.66 o
  -6  13   6       40.94       33.55      6.78 o
  -5  13   6        4.81        1.54      5.68 o
  -4  13   6        0.79       -2.69      5.50 o
  -3  13   6       65.31       57.32      7.19 o
  -2  13   6      175.99      154.53     15.69 o
  -1  13   6      206.20      200.99     11.86 o
   0  13   6       52.45       60.67      7.03 o
   1  13   6      119.15      134.22      9.08 o
   2  13   6       54.05       61.68      7.04 o
   3  13   6       31.88       36.77      7.48 o
   4  13   6       40.03       66.29      9.11 o
   5  13   6       60.30       49.80      8.82 o
   6  13   6       17.50       27.46      8.34 o
   7  13   6        5.37       -6.50      7.81 o
   8  13   6       35.40       31.10      8.83 o
   9  13   6       52.73       56.26      9.25 o
  10  13   6       35.61       31.06     10.99 o
  11  13   6        9.16       -7.14     11.27 o
  -9  14   6       81.51       99.44     15.08 o
  -8  14   6        3.72       -9.10      9.60 o
  -7  14   6        8.84       -6.22     11.79 o
  -6  14   6       22.61       15.47      9.16 o
  -5  14   6       41.70       42.45      7.11 o
  -4  14   6        9.82        8.75      6.45 o
  -3  14   6       91.40       73.31      8.28 o
  -2  14   6        8.48        2.25      6.68 o
  -1  14   6       65.49       66.07      7.88 o
   0  14   6      159.37      213.12     12.08 o
   1  14   6      170.30      155.37     10.35 o
   2  14   6       88.17       78.24      8.02 o
   3  14   6       45.30       37.18      7.19 o
   4  14   6      109.37      125.34     19.23 o
   5  14   6       33.93       33.70     15.21 o
   6  14   6        6.54       -5.84      8.17 o
   7  14   6       34.62       57.17     10.14 o
   8  14   6        8.94       10.66     13.79 o
   9  14   6       19.54       32.00     13.24 o
  10  14   6       28.34       22.62     14.90 o
  -8  15   6       86.53       61.80     18.21 o
  -7  15   6       86.65      101.72     14.42 o
  -6  15   6       46.58       51.27     10.15 o
  -5  15   6       95.67      100.66     11.26 o
  -4  15   6       81.11       83.31      9.48 o
  -3  15   6       94.65      116.01     10.14 o
  -2  15   6      122.35      149.74     10.87 o
  -1  15   6        3.08       -7.33      7.33 o
   0  15   6       19.82        8.21      7.44 o
   1  15   6       18.13       26.66      7.38 o
   2  15   6       25.91       25.86      7.03 o
   3  15   6       51.00       60.38      9.72 o
   4  15   6       84.95       86.73      9.14 o
   5  15   6       30.38       40.01     17.93 o
   6  15   6       20.64        2.76     14.90 o
   7  15   6       81.00       58.49     17.11 o
   8  15   6        0.86      -13.79     13.79 o
  -8  16   6        2.01      -10.48     17.66 o
  -7  16   6       93.76       88.84     19.31 o
  -6  16   6       18.08       28.69     16.00 o
  -5  16   6        9.98        1.10     15.45 o
  -4  16   6       54.38       56.48     13.11 o
  -3  16   6       48.37       70.00     10.38 o
  -2  16   6       87.87       69.32     10.58 o
  -1  16   6      109.33      113.10     11.64 o
   0  16   6       28.88        6.51      9.48 o
   1  16   6      126.73      142.67     19.96 o
   2  16   6       47.62       70.14     10.20 o
   3  16   6       24.90       29.67      8.76 o
   4  16   6       28.31        9.26      9.81 o
   5  16   6       98.24       87.74     19.31 o
   0   1   7     5483.38     6279.90    154.30 o
   1   1   7     1600.14     1607.39     40.15 o
  -1   2   7     1378.74     1172.00     22.28 o
   0   2   7      493.58      559.39     11.35 o
   1   2   7     3126.53     3090.80     63.68 o
   2   2   7     1538.13     1872.40     37.64 o
  -2   3   7      434.37      603.03     11.45 o
  -1   3   7      218.45      255.52      6.63 o
   0   3   7     3339.98     3732.40     70.41 o
   1   3   7      239.46      296.73      7.44 o
   2   3   7      849.73     1101.20     23.42 o
   3   3   7      558.64      602.42     11.69 o
  -3   4   7     2915.88     3330.01     70.27 o
  -2   4   7     1258.87     1507.98     30.52 o
  -1   4   7      928.45      967.39     18.93 o
   0   4   7      107.21       44.67      3.86 o
   1   4   7     2184.21     2255.03     57.63 o
   2   4   7      889.37      967.78     17.93 o
   3   4   7      248.50      230.53      7.27 o
   4   4   7     2037.83     2102.09     40.13 o
  -4   5   7      650.59      666.67     16.01 o
  -3   5   7      203.42      210.61      7.91 o
  -2   5   7      278.85      305.26      7.58 o
  -1   5   7     2652.47     2631.70     59.75 o
   0   5   7     1415.75     1359.04     27.33 o
   1   5   7      378.33      406.61      9.26 o
   2   5   7      599.81      744.08     18.43 o
   3   5   7      796.16      727.69     16.86 o
   4   5   7      181.65      185.68      5.79 o
   5   5   7      500.46      533.25     13.16 o
  -5   6   7      427.30      364.52      8.84 o
  -4   6   7      550.71      425.75     11.88 o
  -3   6   7      160.02      220.63      9.02 o
  -2   6   7      166.38      158.87      8.57 o
  -1   6   7      232.85      265.70     13.50 o
   0   6   7     1105.71     1188.61     27.19 o
   1   6   7      994.70     1060.16     25.95 o
   2   6   7     1683.68     1568.38     37.75 o
   3   6   7      260.03      243.78      6.32 o
   4   6   7      263.93      238.98      6.39 o
   5   6   7      734.31      689.86     15.81 o
   6   6   7       56.23       58.77      3.49 o
  -6   7   7      301.33      282.62      8.61 o
  -5   7   7      199.33      191.26      6.22 o
  -4   7   7       75.46       59.22      3.30 o
  -3   7   7      136.66      155.00      7.29 o
  -2   7   7      170.93      144.45      6.28 o
  -1   7   7      323.46      305.48      9.14 o
   0   7   7     1491.87     1564.04     35.59 o
   1   7   7     1739.21     1721.51     38.88 o
   2   7   7      954.91      911.20     22.72 o
   3   7   7       74.58       82.92      4.10 o
   4   7   7        6.62        8.24      2.27 o
   5   7   7      686.72      610.43     12.75 o
   6   7   7     1151.91     1051.12     23.62 o
   7   7   7      596.93      601.84     14.63 o
  -7   8   7      423.01      432.62     13.83 o
  -6   8   7      635.58      614.18     14.91 o
  -5   8   7      119.61      118.88      6.39 o
  -4   8   7      604.58      544.54     13.17 o
  -3   8   7      617.35      576.18     14.53 o
  -2   8   7      143.47      148.39      5.64 o
  -1   8   7      240.25      268.18      9.22 o
   0   8   7      420.93      471.63     12.82 o
   1   8   7      512.16      502.17     13.56 o
   2   8   7      313.32      307.93      9.75 o
   3   8   7      485.93      504.27     14.03 o
   4   8   7       36.03       47.63      3.40 o
   5   8   7      352.27      310.55      7.80 o
   6   8   7      719.06      728.68     17.32 o
   7   8   7      254.85      227.51      9.18 o
   8   8   7      301.77      278.85     12.64 o
  -8   9   7      165.24      161.76     10.11 o
  -7   9   7      343.22      344.99     14.49 o
  -6   9   7      134.41      135.71      6.65 o
  -5   9   7      248.76      237.20      8.04 o
  -4   9   7       97.53       96.70      5.33 o
  -3   9   7      907.05      868.54     21.14 o
  -2   9   7      113.03      121.17      5.48 o
  -1   9   7       85.77       89.93      4.60 o
   0   9   7      994.64      956.15     23.26 o
   1   9   7     1620.96     1600.67     36.77 o
   2   9   7      126.36      111.68      5.13 o
   3   9   7      707.43      687.86     17.09 o
   4   9   7      249.01      218.43      8.73 o
   5   9   7      277.62      240.22      7.64 o
   6   9   7       73.01       74.62      5.14 o
   7   9   7       17.16       18.65      5.79 o
   8   9   7       93.51       75.68      7.35 o
   9   9   7       60.86       44.65      6.89 o
  -9  10   7       30.85       42.05      8.25 o
  -8  10   7       68.86       72.78      7.52 o
  -7  10   7       54.14       40.14      7.05 o
  -6  10   7      102.82       92.32      7.41 o
  -5  10   7       81.82       83.13      8.42 o
  -4  10   7      447.95      471.76     13.61 o
  -3  10   7      675.48      653.22     16.59 o
  -2  10   7      782.60      635.27     15.42 o
  -1  10   7       59.09       62.30      3.84 o
   0  10   7      799.61      761.09     20.52 o
   1  10   7      152.63      130.64      5.84 o
   2  10   7      146.79      138.87      6.03 o
   3  10   7      924.51      925.00     26.39 o
   4  10   7      241.46      217.23      9.80 o
   5  10   7       86.22       87.56      8.44 o
   6  10   7      343.03      338.67     12.64 o
   7  10   7      132.08      123.22      7.61 o
   8  10   7      175.72      207.04     12.66 o
   9  10   7       64.44       66.25      8.08 o
  10  10   7        3.54       -4.31      6.98 o
 -10  11   7       14.30        7.18      7.38 o
  -9  11   7       52.23       53.88      8.14 o
  -8  11   7      110.98      111.24      8.70 o
  -7  11   7      205.81      266.19     14.03 o
  -6  11   7      233.03      254.60     11.45 o
  -5  11   7      140.95      142.21      8.26 o
  -4  11   7       74.93       64.06      6.17 o
  -3  11   7      382.37      350.28     14.69 o
  -2  11   7      138.54      108.56      7.12 o
  -1  11   7      106.18      136.00      7.84 o
   0  11   7      565.86      582.59     19.21 o
   1  11   7      155.28      133.10      9.72 o
   2  11   7      106.73       90.43      7.32 o
   3  11   7      378.04      374.09     18.05 o
   4  11   7       86.55       92.61      9.09 o
   5  11   7       68.64       63.98      8.34 o
   6  11   7      430.94      424.27     20.15 o
   7  11   7       12.18        5.38      5.40 o
   8  11   7       44.97       42.66      6.41 o
   9  11   7       35.03       24.10      7.72 o
  10  11   7       95.80       81.05     11.98 o
  11  11   7       40.01       33.26     11.03 o
 -11  12   7       47.04       51.21     17.06 o
 -10  12   7        5.62        9.64      9.64 o
  -9  12   7       45.59       37.15      8.29 o
  -8  12   7       73.38       87.89      9.06 o
  -7  12   7       76.61       88.46      9.40 o
  -6  12   7       93.44       81.16      7.38 o
  -5  12   7       24.61       17.76      5.35 o
  -4  12   7      205.72      188.98      9.80 o
  -3  12   7       93.75      101.53      7.73 o
  -2  12   7      212.71      221.59     17.76 o
  -1  12   7      111.61       84.02      8.09 o
   0  12   7      409.48      367.01     15.24 o
   1  12   7       19.97        6.30      5.56 o
   2  12   7      113.81      122.74     10.28 o
   3  12   7      397.89      327.93     19.08 o
   4  12   7       18.21       18.11      7.06 o
   5  12   7       26.69       61.64      9.01 o
   6  12   7        5.73        1.05      7.10 o
   7  12   7       92.79      113.11     15.09 o
   8  12   7       25.36       42.13      9.12 o
   9  12   7       42.00       59.56      8.75 o
  10  12   7      134.47      125.16     10.56 o
  11  12   7       45.10       55.34     12.45 o
 -10  13   7       22.79       17.38     22.90 o
  -9  13   7       44.83       68.46     13.94 o
  -8  13   7       10.50        9.40      8.00 o
  -7  13   7       63.95       48.54      8.16 o
  -6  13   7        9.77       14.42      7.35 o
  -5  13   7       28.96       26.51      6.36 o
  -4  13   7       18.17       15.32      5.66 o
  -3  13   7       46.66       53.19      7.33 o
  -2  13   7       55.61       76.93      7.90 o
  -1  13   7       12.78       -3.81      5.97 o
   0  13   7      105.28       85.89      7.79 o
   1  13   7       30.38       22.19      7.61 o
   2  13   7       49.15       34.46      6.76 o
   3  13   7       56.03       53.07      8.27 o
   4  13   7        7.12       11.32      7.20 o
   5  13   7        4.50       15.41      8.07 o
   6  13   7       13.31        4.33      8.07 o
   7  13   7       71.38      103.97     10.79 o
   8  13   7        4.72       -6.16      8.07 o
   9  13   7       70.14       96.48     13.68 o
  10  13   7       26.13       18.64     15.51 o
  11  13   7       36.87       69.53     15.45 o
  12  13   7        3.51        6.62     13.79 o
  -8  14   7       45.24       56.88      9.54 o
  -7  14   7       27.84       20.43      8.23 o
  -6  14   7       18.16       23.29      8.75 o
  -5  14   7       10.82       -2.78      6.51 o
  -4  14   7       23.05       14.46      6.45 o
  -3  14   7       16.66        8.48      7.57 o
  -2  14   7       44.97       52.66      7.59 o
  -1  14   7       67.40       56.42      7.96 o
   0  14   7       13.29       21.44      6.40 o
   1  14   7        6.19       12.58      6.41 o
   2  14   7       14.34       14.54      6.40 o
   3  14   7       35.33       15.02      6.57 o
   4  14   7       54.89       65.71      9.39 o
   5  14   7       24.78       18.64      8.23 o
   6  14   7       25.05       34.76      9.14 o
   7  14   7       57.41       56.82     10.27 o
   8  14   7       50.70       60.03     12.25 o
   9  14   7        1.60       -7.04     19.31 o
  10  14   7        0.17       -3.31     13.24 o
  -8  15   7        0.98        3.86     15.45 o
  -7  15   7       25.23       25.76     12.42 o
  -6  15   7       56.59       68.93     11.12 o
  -5  15   7       26.44       45.62      9.00 o
  -4  15   7      120.17      153.48     11.09 o
  -3  15   7       28.87       41.54      8.30 o
  -2  15   7       41.82       42.48      8.11 o
  -1  15   7        0.33       -7.15      7.15 o
   0  15   7        4.53       -1.63     10.66 o
   1  15   7       13.85       23.54      7.55 o
   2  15   7       41.49       55.06      8.24 o
   3  15   7       94.95      102.61     11.94 o
   4  15   7        2.68       -6.14      7.42 o
   5  15   7        9.08       -8.10      8.16 o
   6  15   7      166.78      200.85     23.73 o
   7  15   7       11.54        2.13     11.80 o
   8  15   7       16.10       16.00     14.90 o
  -7  16   7        9.92        6.62     15.45 o
  -6  16   7       21.13       24.28     15.45 o
  -5  16   7       61.41       71.18     17.66 o
  -4  16   7        2.87        8.56     11.39 o
  -3  16   7       59.37       65.55     13.50 o
  -2  16   7       70.42       80.04     11.36 o
  -1  16   7      157.90      186.79     13.94 o
   0  16   7        3.90       -9.09      9.09 o
   1  16   7      155.46      215.39     14.84 o
   2  16   7        4.87       14.97      8.40 o
   3  16   7        0.79        0.64      9.02 o
   4  16   7        7.34      -10.86     10.86 o
   0   0   8     1471.61     1674.70     97.67 o
   0   1   8     1674.63     1723.34     42.48 o
   1   1   8     1029.63      958.77     22.31 o
  -1   2   8      471.02      600.31     14.99 o
   0   2   8      329.33      450.50      9.32 o
   1   2   8     1044.79     1226.78     24.27 o
   2   2   8     4717.42     5038.98     99.14 o
  -2   3   8     2793.56     2730.80     49.35 o
  -1   3   8       84.52       51.89      4.43 o
   0   3   8     1490.47     1387.40     27.90 o
   1   3   8     2712.40     2798.48     55.15 o
   2   3   8      339.82      394.24     15.30 o
   3   3   8       81.72       84.69      3.57 o
  -3   4   8      757.50      903.27     18.57 o
  -2   4   8     3407.18     3864.74     79.88 o
  -1   4   8      357.53      425.32      9.44 o
   0   4   8     1218.34     1301.79     24.00 o
   1   4   8     1667.98     1963.58     37.38 o
   2   4   8      318.64      426.30     14.23 o
   3   4   8       54.29       57.45      2.59 o
   4   4   8      575.83      682.28     13.69 o
  -4   5   8      681.83      689.76     14.81 o
  -3   5   8      232.06      241.94      6.40 o
  -2   5   8      242.28      264.78      7.75 o
  -1   5   8      531.21      598.01     15.44 o
   0   5   8      686.27      744.49     16.44 o
   1   5   8      399.12      408.33     11.77 o
   2   5   8      336.97      348.57      9.62 o
   3   5   8      567.45      539.78     12.18 o
   4   5   8        3.82        6.20      2.56 o
   5   5   8       63.20       58.64      3.72 o
  -5   6   8      174.10      170.17      5.90 o
  -4   6   8       91.73       85.56      4.08 o
  -3   6   8      277.94      282.77      7.85 o
  -2   6   8      332.91      306.91      7.78 o
  -1   6   8     1817.78     1868.20     42.94 o
   0   6   8      956.03      918.12     19.99 o
   1   6   8      779.90      769.59     21.13 o
   2   6   8      557.35      578.18     13.88 o
   3   6   8      617.76      567.82     13.83 o
   4   6   8       57.23       55.95      3.02 o
   5   6   8       45.73       61.71      5.79 o
   6   6   8       33.53       29.35      3.10 o
  -6   7   8      288.30      235.66      7.81 o
  -5   7   8      808.71      708.05     17.35 o
  -4   7   8      280.86      266.52      8.94 o
  -3   7   8      191.94      208.19      7.06 o
  -2   7   8      396.85      435.31     11.23 o
  -1   7   8      813.07      829.19     21.87 o
   0   7   8      359.35      329.65      8.78 o
   1   7   8       20.56       17.73      3.79 o
   2   7   8       13.80       13.98      2.52 o
   3   7   8       46.67       68.61      3.92 o
   4   7   8     1076.60     1077.00     23.11 o
   5   7   8      685.61      668.18     15.47 o
   6   7   8       10.51       15.07      3.05 o
   7   7   8      262.87      269.00      8.18 o
  -7   8   8      142.36      139.99      8.52 o
  -6   8   8       21.46       17.29      3.47 o
  -5   8   8      707.28      726.17     17.08 o
  -4   8   8       94.96       87.43      5.94 o
  -3   8   8      126.68      130.43      5.46 o
  -2   8   8      174.74      164.83      6.00 o
  -1   8   8       57.57       73.15      3.62 o
   0   8   8      285.28      316.43      8.34 o
   1   8   8       51.71       63.04      4.69 o
   2   8   8      357.38      326.96      9.03 o
   3   8   8      163.97      164.81      6.81 o
   4   8   8     1343.03     1328.79     30.39 o
   5   8   8      102.53       99.82      4.43 o
   6   8   8      170.15      179.15      6.54 o
   7   8   8      176.98      188.55     10.04 o
   8   8   8       36.93       28.95      5.83 o
  -8   9   8      194.28      200.57     11.11 o
  -7   9   8      449.31      429.22     16.89 o
  -6   9   8      582.08      567.83     25.28 o
  -5   9   8      177.04      136.65      6.33 o
  -4   9   8     1236.10     1181.66     28.04 o
  -3   9   8      406.87      427.23     11.02 o
  -2   9   8      171.30      142.77      6.96 o
  -1   9   8      117.91      116.63      4.99 o
   0   9   8      160.13      142.02      7.21 o
   1   9   8      705.15      735.89     25.37 o
   2   9   8      400.39      363.02     10.88 o
   3   9   8      231.59      202.57      8.47 o
   4   9   8      501.10      471.42     12.55 o
   5   9   8      648.88      564.39     18.88 o
   6   9   8      382.23      355.54     12.88 o
   7   9   8       25.51       15.68      4.96 o
   8   9   8       35.69       38.99      6.77 o
   9   9   8       52.86       42.65      7.06 o
  -9  10   8       44.21       44.93      7.52 o
  -8  10   8       45.42       54.60      7.00 o
  -7  10   8      125.52      146.88      9.32 o
  -6  10   8      425.51      387.36     14.38 o
  -5  10   8       10.52       11.61      5.04 o
  -4  10   8       72.32       68.80      6.59 o
  -3  10   8       71.31       56.15      5.42 o
  -2  10   8       85.76      104.80      9.38 o
  -1  10   8      668.84      604.92     20.91 o
   0  10   8      289.42      250.02      9.59 o
   1  10   8      194.90      205.68      9.71 o
   2  10   8      225.28      218.52      9.81 o
   3  10   8     1061.23     1064.77     36.16 o
   4  10   8       16.81        8.81      6.44 o
   5  10   8      261.09      248.32     14.15 o
   6  10   8       38.85       36.50      7.57 o
   7  10   8       62.76       49.03      6.13 o
   8  10   8      192.31      209.32     10.10 o
   9  10   8       63.96       70.29      8.28 o
  10  10   8      102.76       99.79      9.01 o
 -10  11   8       35.60       28.11      9.83 o
  -9  11   8       28.31       29.85      7.49 o
  -8  11   8      110.27      110.50      8.95 o
  -7  11   8       68.02       74.77      7.89 o
  -6  11   8       46.97       42.83      5.85 o
  -5  11   8       56.59       51.82      6.73 o
  -4  11   8       65.79       55.26      6.77 o
  -3  11   8      103.54       96.57      7.62 o
  -2  11   8      158.79      148.51      9.09 o
  -1  11   8      263.24      242.76     11.83 o
   0  11   8       89.84      103.51      7.45 o
   1  11   8      290.15      283.31     15.27 o
   2  11   8      285.68      276.25     15.07 o
   3  11   8       78.58       78.49      8.13 o
   4  11   8      174.04      228.24     13.89 o
   5  11   8      566.93      648.71     27.70 o
   6  11   8       23.61       19.20      7.27 o
   7  11   8       55.43       66.89      7.91 o
   8  11   8       14.32       16.55      7.16 o
   9  11   8       62.45       66.10      8.39 o
  10  11   8       20.91       28.27      8.14 o
  11  11   8       30.52       32.08     10.28 o
 -11  12   8       45.80       46.37     13.92 o
 -10  12   8        0.75       13.57     10.18 o
  -9  12   8       23.84       16.43      8.44 o
  -8  12   8       21.23       27.18      7.46 o
  -7  12   8       31.10       32.38      7.49 o
  -6  12   8        2.30        7.10      5.72 o
  -5  12   8       10.57       10.88      5.25 o
  -4  12   8       68.87       79.71      6.71 o
  -3  12   8       35.44       19.18      6.16 o
  -2  12   8      169.27      136.53     11.55 o
  -1  12   8       89.66       94.21     12.27 o
   0  12   8       22.78       18.95      5.82 o
   1  12   8       11.56        8.89      5.37 o
   2  12   8      230.41      281.14     15.71 o
   3  12   8        5.01       13.01      7.21 o
   4  12   8       31.60       26.01      7.72 o
   5  12   8       29.84       15.93      7.48 o
   6  12   8       26.14       25.69      8.07 o
   7  12   8      105.44      103.21     10.36 o
   8  12   8       85.37      101.34     10.67 o
   9  12   8       87.31       80.36      9.17 o
  10  12   8       54.53       79.52     11.39 o
  11  12   8        3.42       16.12     12.62 o
  12  12   8       21.54       22.07     13.79 o
 -10  13   8       20.36       43.32     13.66 o
  -9  13   8        2.49        5.52      9.70 o
  -8  13   8       43.71       49.63     11.06 o
  -7  13   8       11.06       10.10      7.88 o
  -6  13   8       39.32       48.81      7.13 o
  -5  13   8       14.26        3.41      5.87 o
  -4  13   8       15.99        7.27      5.60 o
  -3  13   8       14.85        1.06      6.19 o
  -2  13   8        0.38        1.43      6.05 o
  -1  13   8       65.73       77.22      7.92 o
   0  13   8      151.88      176.66     10.60 o
   1  13   8      106.92      104.09      8.39 o
   2  13   8        2.74       -6.60      6.87 o
   3  13   8       25.98       16.19      7.01 o
   4  13   8      192.08      214.50     16.87 o
   5  13   8       18.88       14.61      8.08 o
   6  13   8       21.29       19.77      8.57 o
   7  13   8       35.81       63.50      9.80 o
   8  13   8       71.06       76.12     10.39 o
   9  13   8      115.64      153.09     15.09 o
  10  13   8       20.35       24.53     11.26 o
  11  13   8        5.49       11.04     13.24 o
  -9  14   8        7.13        7.73     16.55 o
  -8  14   8       89.96      119.25     11.28 o
  -7  14   8        9.81        4.24     12.42 o
  -6  14   8      249.31      297.08     14.21 o
  -5  14   8       17.15       27.35      6.95 o
  -4  14   8        3.27        8.08      6.33 o
  -3  14   8       14.97        1.89      6.93 o
  -2  14   8       22.19       17.81      6.95 o
  -1  14   8       92.88      111.66      9.54 o
   0  14   8       12.31       12.88      6.32 o
   1  14   8       68.16       63.58      7.66 o
   2  14   8        2.83       -4.51      6.25 o
   3  14   8       44.41       41.70      9.12 o
   4  14   8       31.23       37.61      8.79 o
   5  14   8       20.97       33.39      9.95 o
   6  14   8        7.11       -4.02      8.02 o
   7  14   8        9.24       13.27      9.28 o
   8  14   8        4.92       -0.25      8.99 o
   9  14   8       21.98        3.40     11.20 o
  10  14   8       28.01       41.38     15.45 o
  -7  15   8        6.13       19.64     12.17 o
  -6  15   8       17.17       23.22     10.13 o
  -5  15   8      100.65      106.75      9.88 o
  -4  15   8        7.65        2.45      7.67 o
  -3  15   8      119.05      175.58     11.70 o
  -2  15   8       37.34       39.05      9.92 o
  -1  15   8       27.85       24.48      7.97 o
   0  15   8        1.22       -7.24      7.24 o
   1  15   8       15.65       14.73      7.22 o
   2  15   8       33.63       24.80      7.25 o
   3  15   8       77.96      101.41      9.65 o
   4  15   8       37.25       56.26     10.14 o
   5  15   8       18.85       24.74      9.56 o
   6  15   8      139.88      223.80     30.90 o
   7  15   8       39.67       36.75     12.44 o
  -6  16   8       90.97      117.53     19.31 o
  -5  16   8       41.25       49.65     15.73 o
  -4  16   8       19.26        9.56     11.63 o
  -3  16   8       34.29       41.83     15.17 o
  -2  16   8       23.14       23.80      9.99 o
  -1  16   8      105.21      117.96     11.96 o
   0  16   8       71.41       93.81     15.61 o
   1  16   8       23.30       41.36      9.01 o
   2  16   8       56.18       58.89     10.03 o
   3  16   8       36.38       37.73      9.46 o
   4  16   8      138.00      130.40     21.52 o
   5  16   8       36.14       43.59     22.62 o
  -1  17   8       65.54       45.80     22.07 o
   0  17   8       64.09        0.00     23.18 o
   0   1   9     1067.49     1051.59     28.30 o
   1   1   9      267.38      291.06     10.65 o
  -1   2   9     1144.75     1410.71     40.80 o
   0   2   9     2283.08     2832.89     61.88 o
   1   2   9      524.26      556.44     14.68 o
   2   2   9     2768.13     2997.53     58.65 o
  -2   3   9     1942.40     2118.77     42.00 o
  -1   3   9      293.51      320.38      8.02 o
   0   3   9     2756.44     3223.42     66.63 o
   1   3   9     2787.88     2875.28     59.57 o
   2   3   9     3019.49     3276.72     61.15 o
   3   3   9      476.69      526.03     13.06 o
  -3   4   9       81.63       86.58      4.24 o
  -2   4   9      497.62      451.43     10.91 o
  -1   4   9     2433.96     2558.46     54.07 o
   0   4   9       72.52       71.39      4.16 o
   1   4   9      342.25      296.69      7.14 o
   2   4   9      109.08      147.93      5.32 o
   3   4   9       60.97       55.02      2.99 o
   4   4   9      191.90      219.57      7.16 o
  -4   5   9      291.17      284.05      6.62 o
  -3   5   9      854.83      827.56     17.66 o
  -2   5   9      465.27      587.16     13.99 o
  -1   5   9     2762.97     2686.11     56.78 o
   0   5   9     1633.83     1733.98     39.61 o
   1   5   9      577.34      555.13     13.28 o
   2   5   9       80.66       75.81      4.52 o
   3   5   9       37.10       32.40      2.55 o
   4   5   9      798.58      757.35     15.92 o
   5   5   9      169.59      184.08      5.30 o
  -5   6   9      169.85      156.80      4.81 o
  -4   6   9       64.39       73.48      3.72 o
  -3   6   9       38.75       38.59      2.84 o
  -2   6   9      588.68      647.75     16.87 o
  -1   6   9       94.95      121.04      5.87 o
   0   6   9      104.56      107.11      6.18 o
   1   6   9      229.49      219.32      6.45 o
   2   6   9      199.97      232.61      8.32 o
   3   6   9      424.25      422.96     11.81 o
   4   6   9      288.32      293.00      7.24 o
   5   6   9      948.32      889.07     18.71 o
   6   6   9      763.19      776.67     18.57 o
  -6   7   9      820.15      769.94     21.55 o
  -5   7   9      501.26      429.14     11.42 o
  -4   7   9      606.99      517.48     18.45 o
  -3   7   9       57.03       80.83      3.90 o
  -2   7   9      515.67      497.05     11.88 o
  -1   7   9      446.49      463.32     11.04 o
   0   7   9      319.51      353.09      8.71 o
   1   7   9       53.45       48.10      3.16 o
   2   7   9      146.77      167.29      6.71 o
   3   7   9      222.86      242.39      7.90 o
   4   7   9       99.35       88.30      4.08 o
   5   7   9     1111.18     1109.35     24.28 o
   6   7   9      980.44      883.12     21.01 o
   7   7   9       79.75       77.60      4.87 o
  -7   8   9        2.15        8.06      5.39 o
  -6   8   9      123.51      123.29      6.43 o
  -5   8   9      744.81      734.32     18.15 o
  -4   8   9      409.34      360.07     16.23 o
  -3   8   9      640.74      692.02     18.22 o
  -2   8   9      510.36      465.92     13.09 o
  -1   8   9      219.62      180.09      6.20 o
   0   8   9      333.72      324.90      8.98 o
   1   8   9      313.76      324.70      9.54 o
   2   8   9      223.57      237.76      7.71 o
   3   8   9      120.74       94.37      4.81 o
   4   8   9     1509.05     1426.45     35.13 o
   5   8   9      101.86      116.02      5.19 o
   6   8   9      402.45      374.23     12.04 o
   7   8   9      328.66      297.09     11.34 o
   8   8   9      105.08      110.84      7.96 o
  -8   9   9       72.34      101.96      7.73 o
  -7   9   9       21.39       23.27      5.97 o
  -6   9   9      151.08      151.53      8.26 o
  -5   9   9       91.75       68.22      5.92 o
  -4   9   9      309.97      291.75     12.21 o
  -3   9   9       64.18       70.32      4.09 o
  -2   9   9      406.07      323.01      9.02 o
  -1   9   9      233.69      261.23      8.72 o
   0   9   9      326.23      291.54      8.27 o
   1   9   9     1098.22     1089.76     25.72 o
   2   9   9      171.63      170.69      6.43 o
   3   9   9      536.07      573.01     14.51 o
   4   9   9     1388.99     1377.00     47.63 o
   5   9   9      169.17      145.24      8.88 o
   6   9   9      292.46      311.80     15.50 o
   7   9   9      459.80      452.91     15.45 o
   8   9   9      129.58      142.93      8.08 o
   9   9   9       24.55        9.81      5.21 o
  -9  10   9       14.51       12.27      6.66 o
  -8  10   9      118.58      111.39      8.69 o
  -7  10   9      195.31      183.27     10.44 o
  -6  10   9      129.28      116.85      7.43 o
  -5  10   9      141.57      109.03      7.13 o
  -4  10   9      165.58      166.52      9.66 o
  -3  10   9      126.38      100.13      7.24 o
  -2  10   9      869.61      813.60     27.71 o
  -1  10   9      392.73      348.55     12.71 o
   0  10   9      529.57      482.90     18.66 o
   1  10   9       49.84       47.64      6.34 o
   2  10   9       40.23       28.91      6.68 o
   3  10   9        8.74       21.34      6.12 o
   4  10   9       26.31       31.98      6.99 o
   5  10   9      330.05      323.40     16.38 o
   6  10   9       88.33       88.08      7.73 o
   7  10   9      113.94      104.60      7.00 o
   8  10   9       69.18       66.02      7.78 o
   9  10   9       46.45       42.12      7.60 o
  10  10   9      160.20      187.40     15.13 o
 -10  11   9       20.80       31.02      9.96 o
  -9  11   9       48.00       43.85      9.96 o
  -8  11   9      108.79      115.77      9.32 o
  -7  11   9       32.24       50.24      7.65 o
  -6  11   9       20.33        8.99      5.22 o
  -5  11   9       93.49       80.26      6.70 o
  -4  11   9       93.61       80.46      7.23 o
  -3  11   9        2.43       -1.61      5.13 o
  -2  11   9       61.69       56.37      6.61 o
  -1  11   9      178.44      152.93      9.09 o
   0  11   9      274.79      286.11     12.86 o
   1  11   9       44.99       34.80      7.10 o
   2  11   9      134.11      129.90     10.06 o
   3  11   9      142.32      133.09     10.35 o
   4  11   9       81.82       85.21      9.09 o
   5  11   9      180.34      176.22     12.56 o
   6  11   9       42.38       42.07      7.99 o
   7  11   9       28.46       24.18      7.76 o
   8  11   9       73.22       81.43      8.50 o
   9  11   9       18.27       12.36      8.54 o
  10  11   9      183.76      169.86     12.15 o
  11  11   9       86.82      101.86     10.26 o
 -11  12   9       96.75       74.86     16.58 o
 -10  12   9       27.69       40.00     10.61 o
  -9  12   9        5.92        4.48      9.19 o
  -8  12   9        0.51       -5.85      7.07 o
  -7  12   9       16.30       16.25      6.93 o
  -6  12   9        4.68       12.74      5.68 o
  -5  12   9        4.93        4.84      5.28 o
  -4  12   9       71.62       64.58      6.54 o
  -3  12   9        2.90       14.24      6.09 o
  -2  12   9       29.37       26.36      6.45 o
  -1  12   9       73.47       56.54      6.78 o
   0  12   9      119.70      103.46      8.02 o
   1  12   9       35.91       25.64      7.42 o
   2  12   9      106.70      103.88      9.28 o
   3  12   9       38.90       63.47      8.24 o
   4  12   9      172.72      183.65     12.57 o
   5  12   9       16.86       28.91      7.95 o
   6  12   9      137.24      129.99     11.00 o
   7  12   9       39.33       52.24      9.06 o
   8  12   9      121.83      145.44     11.96 o
   9  12   9        6.41       24.52      8.05 o
  10  12   9       21.66       10.88      9.56 o
  11  12   9        2.60      -11.37     11.37 o
  12  12   9       14.93      -20.97     20.97 o
 -11  13   9       18.15       14.35     22.07 o
 -10  13   9       36.99       49.00     13.85 o
  -9  13   9       27.92       19.21     10.57 o
  -8  13   9       75.01       79.57      9.30 o
  -7  13   9       46.95       49.35      8.70 o
  -6  13   9       87.54      107.28      8.30 o
  -5  13   9       16.50       17.66      6.08 o
  -4  13   9      132.24      112.36      8.04 o
  -3  13   9       11.79       11.81      6.58 o
  -2  13   9       24.04       14.29      6.79 o
  -1  13   9      103.27       87.84      8.18 o
   0  13   9       18.65       23.21      6.62 o
   1  13   9       35.71       25.83      6.38 o
   2  13   9       40.20       56.92      9.19 o
   3  13   9       31.23       27.99      8.15 o
   4  13   9        8.95       12.50      7.16 o
   5  13   9       45.67       36.10     11.63 o
   6  13   9       74.49       92.88     10.65 o
   7  13   9       20.00       22.59      8.96 o
   8  13   9       80.34       96.55     11.41 o
   9  13   9       12.67       12.05      8.92 o
  10  13   9        9.43       10.50     15.34 o
  11  13   9       14.03        3.42     11.52 o
  -9  14   9       15.65       29.00     20.97 o
  -8  14   9       52.34       71.23     15.45 o
  -7  14   9        1.76       -5.09     10.83 o
  -6  14   9       49.30       61.74      9.47 o
  -5  14   9      206.58      219.96     13.76 o
  -4  14   9      102.07      117.22      8.53 o
  -3  14   9       19.14       10.83      7.20 o
  -2  14   9       51.14       37.11      7.86 o
  -1  14   9      138.28      138.09     11.31 o
   0  14   9       39.86       40.95      7.37 o
   1  14   9       12.81        5.72      6.84 o
   2  14   9       64.26       69.28      9.56 o
   3  14   9       11.76       14.29      9.48 o
   4  14   9       35.50       34.10      8.77 o
   5  14   9       88.83      113.42     15.03 o
   6  14   9       22.08       16.43      9.28 o
   7  14   9       59.45       72.26     11.02 o
   8  14   9        2.71       -7.30      9.05 o
   9  14   9       17.32        4.71      9.80 o
  10  14   9       26.12       38.07     15.45 o
  -8  15   9       11.78       13.24     18.21 o
  -7  15   9        3.69       35.87     18.76 o
  -6  15   9        8.98        7.29     11.86 o
  -5  15   9        6.86       17.94      9.55 o
  -4  15   9       55.35       46.87      8.28 o
  -3  15   9      105.97      115.20     10.22 o
  -2  15   9        8.34        7.97      7.45 o
  -1  15   9       23.99        6.21      7.73 o
   0  15   9       14.87       -6.72     11.10 o
   1  15   9       32.99       23.92      7.74 o
   2  15   9       49.53       57.87      8.38 o
   3  15   9       41.63       34.02      7.95 o
   4  15   9       16.98       24.94      9.70 o
   5  15   9       29.33       27.50      9.62 o
   6  15   9        1.60       -5.87     10.84 o
   7  15   9       21.81       17.69     12.44 o
   8  15   9       34.18       -1.10     21.52 o
  -6  16   9       66.40       96.97     14.57 o
  -5  16   9        9.92       19.97     12.17 o
  -4  16   9       37.94       61.80     12.99 o
  -3  16   9      138.56      152.45     13.26 o
  -2  16   9        5.39       16.88     11.53 o
  -1  16   9       89.72      105.17     11.74 o
   0  16   9       28.17       24.74      8.70 o
   1  16   9       54.12       74.38      9.43 o
   2  16   9       27.47       33.19      8.03 o
   3  16   9        2.52        4.84      7.76 o
   4  16   9        7.91       -1.66     20.97 o
   5  16   9       40.23       33.11     21.52 o
   6  16   9        4.36      -14.35     19.31 o
  -3  17   9       45.32        7.73     20.42 o
  -2  17   9       55.75       52.97     20.42 o
  -1  17   9       74.00       89.39     24.28 o
   0  17   9        7.12      -19.86     19.86 o
   2  17   9       23.55       49.66     18.76 o
   3  17   9       23.77       34.21     20.97 o
   0   1  10     1695.80     1816.35     44.09 o
   1   1  10     2680.26     2864.48     65.73 o
  -1   2  10      780.49      869.28     19.53 o
   0   2  10     2455.15     2921.39     63.23 o
   1   2  10     6659.52     7216.65    164.62 o
   2   2  10     1007.74     1199.59     29.64 o
  -2   3  10       24.24       22.29      3.57 o
  -1   3  10     1044.61     1330.05     26.64 o
   0   3  10       17.90       41.92      8.58 o
   1   3  10     1028.79     1244.28     27.74 o
   2   3  10      212.84      198.56      5.85 o
   3   3  10      870.08      944.82     23.61 o
  -3   4  10     1339.75     1321.95     26.65 o
  -2   4  10      812.06      733.64     16.66 o
  -1   4  10      796.40      890.18     22.11 o
   0   4  10       53.75       54.22      3.85 o
   1   4  10     1326.77     1348.11     28.76 o
   2   4  10      615.07      693.60     17.05 o
   3   4  10      109.57      136.86      4.31 o
   4   4  10      912.59      991.57     20.34 o
  -4   5  10      158.40      157.98      4.48 o
  -3   5  10      472.89      529.45     11.98 o
  -2   5  10      390.70      339.11      8.61 o
  -1   5  10       29.45       23.65      5.31 o
   0   5  10     1298.09     1272.29     29.36 o
   1   5  10      470.46      406.56     16.75 o
   2   5  10      126.75      136.20      4.99 o
   3   5  10       68.50       74.37      3.31 o
   4   5  10       13.45       13.01      2.02 o
   5   5  10      280.57      242.20      6.97 o
  -5   6  10      106.97      106.84      3.94 o
  -4   6  10       70.72       77.86      4.41 o
  -3   6  10      391.05      382.90      9.17 o
  -2   6  10       68.75       71.08      3.91 o
  -1   6  10       31.92       40.95      2.93 o
   0   6  10      969.97      971.11     22.89 o
   1   6  10      168.97      167.76      5.55 o
   2   6  10       23.95       19.58      2.95 o
   3   6  10       81.89       89.16      4.33 o
   4   6  10      299.60      297.13      7.34 o
   5   6  10       32.44       34.45      2.94 o
   6   6  10       52.80       40.38      3.24 o
  -6   7  10      681.60      657.94     16.37 o
  -5   7  10      207.96      224.36      6.90 o
  -4   7  10      130.43      126.29      5.30 o
  -3   7  10        4.33        6.11      2.77 o
  -2   7  10       25.75       37.75      3.83 o
  -1   7  10     1091.82     1042.40     22.85 o
   0   7  10      571.04      571.24     14.20 o
   1   7  10      936.71      907.29     21.74 o
   2   7  10      105.87       96.98      4.80 o
   3   7  10      115.91       86.62      4.56 o
   4   7  10      317.39      330.87      8.74 o
   5   7  10      698.45      723.81     15.85 o
   6   7  10       51.22       52.84      4.05 o
   7   7  10      994.06      959.80     28.02 o
  -7   8  10      226.69      227.61      9.83 o
  -6   8  10       50.44       43.00      5.01 o
  -5   8  10      525.85      424.79     11.53 o
  -4   8  10      437.16      440.35     11.89 o
  -3   8  10      985.73      936.88     22.44 o
  -2   8  10      549.05      467.60     11.64 o
  -1   8  10      187.12      156.43      6.69 o
   0   8  10      794.01      805.20     18.22 o
   1   8  10      792.10      797.76     17.97 o
   2   8  10      695.48      647.03     15.86 o
   3   8  10      346.39      378.20     11.45 o
   4   8  10      476.76      508.78     15.41 o
   5   8  10      474.69      461.77     16.70 o
   6   8  10      168.70      156.34      7.89 o
   7   8  10       19.61       40.97      5.12 o
   8   8  10       18.63       20.71      5.00 o
  -8   9  10      142.21      127.19      7.75 o
  -7   9  10      184.66      154.00      9.45 o
  -6   9  10       72.78       56.88      5.70 o
  -5   9  10        3.17       -3.45      4.29 o
  -4   9  10      429.88      409.87     15.84 o
  -3   9  10       14.69        8.12      4.01 o
  -2   9  10      381.17      363.71     11.60 o
  -1   9  10      312.98      276.37      8.01 o
   0   9  10      245.38      243.64      7.26 o
   1   9  10      189.46      174.00      6.81 o
   2   9  10        5.06       -1.06      2.55 o
   3   9  10      186.72      179.41     11.46 o
   4   9  10       70.74       89.68     11.77 o
   5   9  10      120.37      135.84      9.96 o
   6   9  10       73.53       60.87      5.75 o
   7   9  10       92.92       94.58      6.46 o
   8   9  10      100.18      117.01      7.18 o
   9   9  10       40.61       56.96      6.26 o
  -9  10  10       40.07       40.28      7.51 o
  -8  10  10       54.94       49.09      7.29 o
  -7  10  10       25.84       34.32      6.69 o
  -6  10  10       96.57       74.49      6.51 o
  -5  10  10      351.80      349.52     13.13 o
  -4  10  10      196.41      200.49     10.59 o
  -3  10  10       46.36       44.39      6.05 o
  -2  10  10      127.56      132.99      8.37 o
  -1  10  10       37.61       32.99      5.65 o
   0  10  10      184.68      167.59     11.33 o
   1  10  10       43.18       38.96      7.11 o
   2  10  10      496.56      476.32     21.19 o
   3  10  10       26.58       13.62      6.36 o
   4  10  10       20.68        9.39      6.26 o
   5  10  10       29.61       26.79      6.84 o
   6  10  10       36.58       40.80     11.57 o
   7  10  10      147.24      126.17      8.90 o
   8  10  10       62.92       62.77      7.91 o
   9  10  10       20.80       18.68      7.31 o
  10  10  10        7.37       -0.78      7.13 o
 -10  11  10       33.25       51.01      8.27 o
  -9  11  10       91.79      126.31     12.42 o
  -8  11  10       86.38       90.51      8.50 o
  -7  11  10       75.51       74.16      7.95 o
  -6  11  10        9.90        7.09      5.73 o
  -5  11  10       51.67       58.91      6.07 o
  -4  11  10        4.92        3.64      5.69 o
  -3  11  10      353.94      287.04     13.00 o
  -2  11  10      351.87      361.66     25.25 o
  -1  11  10      100.89       85.74      7.20 o
   0  11  10       23.11       27.70      7.45 o
   1  11  10       11.02       -3.13      6.16 o
   2  11  10       83.83      100.18      8.79 o
   3  11  10       96.53       89.84      9.00 o
   4  11  10       35.94       41.23      7.72 o
   5  11  10      130.59      136.11     10.53 o
   6  11  10       32.19       18.61      7.31 o
   7  11  10      101.38      119.86     10.53 o
   8  11  10       10.91       -0.23      7.24 o
   9  11  10       20.41       18.97      7.46 o
  10  11  10       52.96       68.17      8.99 o
  11  11  10       37.60       34.69      8.82 o
 -11  12  10       86.19       47.67     15.59 o
 -10  12  10       30.81       43.87     11.12 o
  -9  12  10       43.46       53.55     10.80 o
  -8  12  10        4.55        3.74      9.43 o
  -7  12  10       38.53       57.88      8.29 o
  -6  12  10       77.07       74.11      7.22 o
  -5  12  10        2.85        3.73      5.33 o
  -4  12  10       29.78       21.48      6.34 o
  -3  12  10      203.07      204.75     11.43 o
  -2  12  10        8.93       -2.01      5.78 o
  -1  12  10      422.86      384.36     27.32 o
   0  12  10       36.04       28.31      6.34 o
   1  12  10       28.11       38.81      8.36 o
   2  12  10       68.77       81.27      9.01 o
   3  12  10       20.12       23.63      8.87 o
   4  12  10      256.50      289.25     16.16 o
   5  12  10       59.04       90.47      9.70 o
   6  12  10      175.78      166.04     12.64 o
   7  12  10       31.17       33.60      8.89 o
   8  12  10      155.80      194.09     14.05 o
   9  12  10       14.93        3.38      7.67 o
  10  12  10        4.37       -8.68      8.68 o
  11  12  10       55.74       48.48     15.77 o
  12  12  10        3.85       13.79     19.86 o
 -11  13  10        3.60      -12.69     14.05 o
 -10  13  10        0.25       23.76     12.68 o
  -9  13  10       29.08       16.83     10.43 o
  -8  13  10       66.25      103.61     14.02 o
  -7  13  10       52.38       46.09      8.64 o
  -6  13  10       24.62       27.64      6.79 o
  -5  13  10        2.65       -5.70      5.70 o
  -4  13  10       12.07        4.18      6.09 o
  -3  13  10        2.05       -0.78      6.38 o
  -2  13  10       90.12       66.97      9.32 o
  -1  13  10      118.11      115.14      9.08 o
   0  13  10      153.86      123.47      9.10 o
   1  13  10       75.96       76.36      8.07 o
   2  13  10       34.77       43.84      8.91 o
   3  13  10       26.51       31.45      8.25 o
   4  13  10        4.77       13.33      8.05 o
   5  13  10        6.69       -7.91      7.91 o
   6  13  10        1.30       -7.98      7.98 o
   7  13  10       66.96       55.49      9.62 o
   8  13  10      134.30      137.59     12.61 o
   9  13  10        3.41      -12.73     12.73 o
  10  13  10        2.11        7.40      9.60 o
  11  13  10       12.80       -6.79     21.24 o
 -10  14  10        8.09       51.87     20.97 o
  -9  14  10        4.66       -6.20     11.90 o
  -8  14  10       16.99       13.33     12.41 o
  -7  14  10       20.43       22.81     13.87 o
  -6  14  10       24.83       22.07      8.35 o
  -5  14  10       55.87       79.59      8.38 o
  -4  14  10       59.02       47.49      7.15 o
  -3  14  10       52.98       32.13      7.83 o
  -2  14  10       51.29       50.92      8.11 o
  -1  14  10        8.71       -3.42      6.63 o
   0  14  10      147.04      157.20     10.55 o
   1  14  10       15.18        9.73      6.88 o
   2  14  10        0.69       -1.01      6.86 o
   3  14  10       11.19        7.02      8.47 o
   4  14  10      228.32      272.01     16.84 o
   5  14  10        4.57       13.54     10.47 o
   6  14  10      129.43      164.17     13.71 o
   7  14  10       37.71       20.16      9.70 o
   8  14  10       30.49       38.15     12.73 o
   9  14  10       39.16       45.95     10.72 o
  10  14  10       10.85      -11.23     11.23 o
  -8  15  10        3.07        5.52     17.11 o
  -7  15  10      118.02       60.70     23.73 o
  -6  15  10       72.01      102.09     14.31 o
  -5  15  10       46.06       62.58      9.72 o
  -4  15  10       16.49       12.11      8.74 o
  -3  15  10      169.71      214.60     15.23 o
  -2  15  10      141.82      121.11     10.44 o
  -1  15  10      126.40      120.17     16.25 o
   0  15  10      200.37      196.23     12.49 o
   1  15  10       13.50        0.45      7.41 o
   2  15  10       67.16       75.57      9.18 o
   3  15  10        5.92       19.71      7.75 o
   4  15  10       68.05      109.40     12.31 o
   5  15  10      116.34      135.41     12.81 o
   6  15  10       17.05       42.00     15.20 o
   7  15  10       67.53       59.40     11.44 o
   8  15  10       41.76       22.07     23.18 o
  -6  16  10       12.26      -11.59     18.76 o
  -5  16  10        5.75        1.58     10.84 o
  -4  16  10       22.26       34.69      9.73 o
  -3  16  10       51.75       61.28     10.66 o
  -2  16  10       63.89       89.95     16.00 o
  -1  16  10       32.42       25.39      9.89 o
   0  16  10       29.56       46.98     10.80 o
   1  16  10       38.06       58.31      9.09 o
   2  16  10      113.79      126.75     10.77 o
   3  16  10        4.99       -4.63     12.64 o
   4  16  10       29.55       22.20     16.55 o
   5  16  10       76.00       88.29     24.28 o
   6  16  10       13.64       -1.66     20.42 o
  -2  17  10       27.69       45.25     21.52 o
  -1  17  10       21.88       -3.31     19.31 o
   1  17  10       23.52      -20.97     20.97 o
   2  17  10        9.40       20.97     16.55 o
   0   1  11      863.99     1067.81     28.76 o
   1   1  11     1029.62      906.72     21.29 o
  -1   2  11      362.32      279.26      8.48 o
   0   2  11       15.83        7.31      3.20 o
   1   2  11     2647.19     3097.53     71.10 o
   2   2  11     1320.85     1321.62     30.63 o
  -2   3  11      800.29      834.72     18.04 o
  -1   3  11      649.83      722.65     16.38 o
   0   3  11      104.16      116.40      7.72 o
   1   3  11     1291.51     1333.35     36.13 o
   2   3  11      618.51      719.07     13.79 o
   3   3  11      221.14      221.50      6.64 o
  -3   4  11        4.01        4.69      1.58 o
  -2   4  11      562.14      575.31     12.81 o
  -1   4  11      839.72      808.58     20.23 o
   0   4  11     1257.53     1270.91     30.54 o
   1   4  11       63.41       56.36      4.81 o
   2   4  11      730.87      735.77     19.88 o
   3   4  11      187.53      200.72      7.04 o
   4   4  11      110.40      100.70      3.89 o
  -4   5  11      280.89      250.76      6.97 o
  -3   5  11      693.72      684.50     14.43 o
  -2   5  11     1328.32     1296.00     29.52 o
  -1   5  11      268.14      269.00      7.82 o
   0   5  11      225.06      245.79      7.82 o
   1   5  11       20.99       12.75      1.98 o
   2   5  11       19.75       23.22      2.58 o
   3   5  11      110.64      113.89      5.94 o
   4   5  11      150.92      147.85      4.50 o
   5   5  11      328.36      311.50      7.58 o
  -5   6  11      643.92      576.94     12.24 o
  -4   6  11      153.17      153.08      4.92 o
  -3   6  11      190.56      224.61      6.19 o
  -2   6  11       14.21        9.59      2.27 o
  -1   6  11     1454.56     1391.90     34.47 o
   0   6  11     1795.50     1869.50     45.76 o
   1   6  11     1507.37     1387.05     33.40 o
   2   6  11      235.92      183.87      5.87 o
   3   6  11      124.40      117.62      5.16 o
   4   6  11      270.42      254.66      6.60 o
   5   6  11      533.87      483.20     12.22 o
   6   6  11       14.87       13.21      2.95 o
  -6   7  11      317.80      310.39     11.24 o
  -5   7  11      133.79      145.29      5.29 o
  -4   7  11      344.93      325.23      8.43 o
  -3   7  11       75.42       85.57      4.02 o
  -2   7  11       26.73       35.49      3.05 o
  -1   7  11      637.39      609.06     17.78 o
   0   7  11      416.54      428.17     11.25 o
   1   7  11       68.97       68.47      3.68 o
   2   7  11       95.99       80.25      4.01 o
   3   7  11      138.58      144.37      6.07 o
   4   7  11      667.31      607.06     15.37 o
   5   7  11     1346.03     1307.12     27.09 o
   6   7  11      296.81      316.92     10.55 o
   7   7  11       26.41       24.41      4.61 o
  -7   8  11      281.18      277.69     10.83 o
  -6   8  11      160.96      149.66      7.09 o
  -5   8  11      146.41      111.28      5.90 o
  -4   8  11      691.27      733.96     17.99 o
  -3   8  11      582.68      575.04     14.53 o
  -2   8  11      203.62      191.77      6.77 o
  -1   8  11      310.74      304.98     10.30 o
   0   8  11      317.14      319.03      9.28 o
   1   8  11       15.39       24.08      4.51 o
   2   8  11      637.05      678.10     18.20 o
   3   8  11      139.86      136.57      7.00 o
   4   8  11      340.46      332.86     11.41 o
   5   8  11      958.38      856.40     29.02 o
   6   8  11      232.52      228.05      9.83 o
   7   8  11       14.64       11.63      6.24 o
   8   8  11      157.76      162.88      8.44 o
  -8   9  11       26.45       29.19      5.34 o
  -7   9  11      106.56      106.82      6.68 o
  -6   9  11      153.59      140.26      9.10 o
  -5   9  11       66.64       65.74      5.74 o
  -4   9  11      144.14      142.11      8.69 o
  -3   9  11      280.16      232.13     11.00 o
  -2   9  11       81.37      100.69      7.06 o
  -1   9  11      769.43      778.60     27.30 o
   0   9  11      821.16      828.23     28.75 o
   1   9  11       23.80        5.99      5.21 o
   2   9  11     1146.27     1079.49     41.71 o
   3   9  11      140.36      144.43     10.21 o
   4   9  11      267.69      245.93     13.56 o
   5   9  11      676.86      731.10     44.10 o
   6   9  11      668.80      632.12     37.19 o
   7   9  11       90.40       91.58      8.02 o
   8   9  11        7.41        6.83      6.28 o
   9   9  11       96.04      111.82      8.81 o
  -9  10  11       11.02       10.57      6.59 o
  -8  10  11       15.53       21.60      6.38 o
  -7  10  11       24.35       36.47      6.96 o
  -6  10  11       23.07       20.72      5.37 o
  -5  10  11       61.01       67.01      6.17 o
  -4  10  11       41.65       40.95      6.17 o
  -3  10  11      299.79      298.16     16.62 o
  -2  10  11       87.71       64.21      6.85 o
  -1  10  11      152.60      155.68      9.24 o
   0  10  11      806.09      778.35     31.67 o
   1  10  11      102.71       88.80      8.49 o
   2  10  11       82.67       80.89      8.17 o
   3  10  11       65.14       75.18     10.83 o
   4  10  11       67.67       60.37      7.76 o
   5  10  11       73.32       77.89      8.45 o
   6  10  11      161.01      146.82     11.03 o
   7  10  11      275.94      289.23     15.74 o
   8  10  11       94.53      112.58      9.19 o
   9  10  11       22.45       14.89      7.01 o
  10  10  11       64.86       73.62      8.90 o
 -10  11  11      103.21      142.23     13.70 o
  -9  11  11       44.76       43.79      9.98 o
  -8  11  11        2.65        4.64      8.55 o
  -7  11  11       29.71       32.02      7.40 o
  -6  11  11       30.81       27.26      5.85 o
  -5  11  11      152.53      152.09      8.64 o
  -4  11  11       55.15       32.96      6.28 o
  -3  11  11        8.84        7.80      5.63 o
  -2  11  11       88.07       61.93      7.01 o
  -1  11  11       10.22       15.07      5.45 o
   0  11  11       43.02       55.20      7.95 o
   1  11  11      214.94      218.35     13.59 o
   2  11  11      115.90      121.47      9.76 o
   3  11  11       60.87       49.73      7.95 o
   4  11  11      330.15      352.50     17.80 o
   5  11  11      166.29      201.26     13.35 o
   6  11  11      141.73      155.94     11.68 o
   7  11  11       22.64       33.69      8.18 o
   8  11  11       96.78      102.50      9.28 o
   9  11  11       17.33       12.10      7.74 o
  10  11  11        8.69       -5.75      7.70 o
  11  11  11        7.11       10.66     12.01 o
 -11  12  11        1.42       -6.47     13.46 o
 -10  12  11       20.44       30.83     10.40 o
  -9  12  11        5.49       14.57      9.73 o
  -8  12  11       84.80       97.56     11.36 o
  -7  12  11       47.75       59.01     10.99 o
  -6  12  11        1.76        2.14      6.01 o
  -5  12  11       16.30       22.40      5.89 o
  -4  12  11       65.80       58.06      7.39 o
  -3  12  11       25.44       19.68      6.42 o
  -2  12  11       62.40       72.19      9.24 o
  -1  12  11       77.63       95.59     10.04 o
   0  12  11       12.23        9.58      5.88 o
   1  12  11      370.05      390.31     19.52 o
   2  12  11      116.79      124.33     10.72 o
   3  12  11      162.34      198.95     13.01 o
   4  12  11       57.34       53.52      8.68 o
   5  12  11      276.64      310.73     17.38 o
   6  12  11      233.89      250.08     15.74 o
   7  12  11       28.41       31.60      8.74 o
   8  12  11       13.71        5.71     11.36 o
   9  12  11       90.49      115.45     12.09 o
  10  12  11       83.09       90.30     10.47 o
  11  12  11       30.81       11.74     14.60 o
  12  12  11       25.83      -14.90     20.42 o
 -10  13  11       29.73       84.98     14.83 o
  -9  13  11       13.14       14.35     13.79 o
  -8  13  11       44.49       40.54     10.83 o
  -7  13  11       56.33       79.31     13.17 o
  -6  13  11       73.78       61.00      7.41 o
  -5  13  11       53.94       68.33      7.37 o
  -4  13  11       50.72       53.09      7.10 o
  -3  13  11      145.37      134.08      9.37 o
  -2  13  11       96.33      126.34      9.47 o
  -1  13  11      119.77      112.21      9.56 o
   0  13  11       54.79       47.68      7.35 o
   1  13  11      119.36       98.64      8.58 o
   2  13  11       37.67       47.05      8.92 o
   3  13  11      141.41      155.15     12.27 o
   4  13  11       64.81       99.17     10.48 o
   5  13  11       13.15       11.34      8.42 o
   6  13  11       32.50       16.46      8.67 o
   7  13  11       42.63       47.62     10.07 o
   8  13  11        3.98       -4.87      8.75 o
   9  13  11        3.67        2.31      9.13 o
  10  13  11       15.07       10.06     20.97 o
  11  13  11       82.87      136.29     25.38 o
  -9  14  11        1.53       -3.38     27.87 o
  -8  14  11       26.83       15.17     13.27 o
  -7  14  11       37.19       27.64     16.28 o
  -6  14  11      144.31      174.65     12.61 o
  -5  14  11       61.21       67.23      8.05 o
  -4  14  11       59.85       56.44      7.85 o
  -3  14  11       15.18       13.61      7.30 o
  -2  14  11       87.46      103.15      9.37 o
  -1  14  11       86.52       80.75      8.79 o
   0  14  11        1.26        3.79      6.83 o
   1  14  11      111.06      127.48      9.58 o
   2  14  11       16.94       14.27      7.51 o
   3  14  11        3.39        8.45      8.77 o
   4  14  11       58.96       73.29      9.65 o
   5  14  11       63.63       66.62     10.89 o
   6  14  11       21.57       23.46      9.54 o
   7  14  11       18.28       20.14      9.55 o
   8  14  11       97.27      135.71     15.21 o
   9  14  11       92.85      115.97     13.10 o
  -8  15  11       22.45        9.38     19.31 o
  -7  15  11       46.52       51.21     57.39 o
  -6  15  11       22.68       69.89     22.35 o
  -5  15  11       16.97       20.87      7.96 o
  -4  15  11       62.59       71.63      8.86 o
  -3  15  11       16.43       27.58      8.44 o
  -2  15  11       91.61      151.68     12.27 o
  -1  15  11      132.61      123.66     14.50 o
   0  15  11        9.24       13.81      8.75 o
   1  15  11        6.02       13.32      7.63 o
   2  15  11       12.53       -2.12      7.52 o
   3  15  11       82.87      109.12     15.13 o
   4  15  11       23.70       32.07      9.96 o
   5  15  11       24.61       25.02      9.78 o
   6  15  11      105.23      183.28     24.82 o
   7  15  11       47.99       86.63     12.22 o
   8  15  11       13.12        8.28     17.66 o
  -5  16  11        8.24        0.55     17.66 o
  -4  16  11       42.78       67.11     10.43 o
  -3  16  11       14.50        4.36      9.43 o
  -2  16  11       26.69       38.20     10.14 o
  -1  16  11       22.00       13.20      9.70 o
   0  16  11       41.29       31.16     10.29 o
   1  16  11       17.09       37.81      9.66 o
   2  16  11        5.85       15.22      9.17 o
   3  16  11       61.22       82.19     15.98 o
   4  16  11       39.30       41.24     35.04 o
   5  16  11       23.03       35.96     14.60 o
   0   0  12     2734.08     2985.22    173.82 o
   0   1  12       50.42       76.84      5.14 o
   1   1  12      160.52      157.96      4.65 o
  -1   2  12      872.72      892.67     22.17 o
   0   2  12      120.99      137.31      4.29 o
   1   2  12      409.39      392.71     15.00 o
   2   2  12     1034.28      940.55     30.27 o
  -2   3  12     2236.91     2131.45     50.80 o
  -1   3  12     1792.61     1849.92     50.57 o
   0   3  12      149.21      141.24      5.44 o
   1   3  12       11.92        8.58      3.50 o
   2   3  12        9.96       15.50      3.59 o
   3   3  12      109.38      112.43      3.90 o
  -3   4  12        8.43        5.80      1.71 o
  -2   4  12      638.43      623.19     17.75 o
  -1   4  12       71.83       76.50      7.16 o
   0   4  12       33.05       46.98      4.82 o
   1   4  12      223.34      267.15      7.52 o
   2   4  12      555.83      590.03     16.14 o
   3   4  12       15.56       13.62      1.97 o
   4   4  12      221.61      211.26      6.53 o
  -4   5  12       38.48       40.53      2.35 o
  -3   5  12      171.37      188.51      6.00 o
  -2   5  12      348.51      393.30      9.85 o
  -1   5  12       46.49       42.82      2.82 o
   0   5  12       66.56       54.19      2.99 o
   1   5  12      143.57      132.55      5.36 o
   2   5  12      117.10      119.87      4.32 o
   3   5  12       84.16       85.84      3.49 o
   4   5  12       88.29       68.71      3.06 o
   5   5  12       54.28       64.06      3.14 o
  -5   6  12        0.09       -0.69      2.38 o
  -4   6  12      467.60      490.40     11.57 o
  -3   6  12      524.63      533.56     13.20 o
  -2   6  12      457.99      428.57     11.01 o
  -1   6  12      238.14      219.57      9.37 o
   0   6  12      324.50      367.84      9.60 o
   1   6  12       40.33       44.29      2.93 o
   2   6  12      161.72      177.16      6.74 o
   3   6  12      692.72      677.25     16.52 o
   4   6  12      313.51      319.36      8.53 o
   5   6  12      326.24      330.01      8.22 o
   6   6  12       66.08       59.15      3.82 o
  -6   7  12      280.41      304.69     11.28 o
  -5   7  12      462.48      386.23     10.53 o
  -4   7  12      253.63      266.40      7.37 o
  -3   7  12      358.59      352.85      8.93 o
  -2   7  12      281.66      286.61      9.01 o
  -1   7  12      183.43      166.29      6.27 o
   0   7  12      244.28      230.88      7.16 o
   1   7  12      747.11      678.85     17.32 o
   2   7  12     1232.06     1243.33     29.22 o
   3   7  12       93.57       87.72      4.64 o
   4   7  12      174.14      198.92      7.65 o
   5   7  12      846.16      797.26     20.36 o
   6   7  12      559.24      524.33     16.64 o
   7   7  12      542.05      508.39     16.38 o
  -7   8  12       35.47       26.73      4.89 o
  -6   8  12      118.35      132.51      7.04 o
  -5   8  12        6.11        0.35      3.66 o
  -4   8  12      166.43      170.64     10.97 o
  -3   8  12      306.95      294.64      9.13 o
  -2   8  12      758.02      732.23     27.62 o
  -1   8  12      201.31      198.63      6.88 o
   0   8  12      550.20      566.81     14.51 o
   1   8  12      349.27      359.26     10.22 o
   2   8  12     1580.66     1554.27     36.34 o
   3   8  12      487.40      488.60     16.49 o
   4   8  12      301.64      293.57     22.89 o
   5   8  12       10.40       10.27      5.48 o
   6   8  12      299.64      324.79     11.82 o
   7   8  12      240.93      248.37     12.19 o
   8   8  12       73.12       82.76      7.41 o
  -8   9  12       22.64       12.66      6.15 o
  -7   9  12       29.66       41.18      5.37 o
  -6   9  12      221.57      217.85      8.75 o
  -5   9  12      714.22      711.51     23.31 o
  -4   9  12       58.07       57.75      4.76 o
  -3   9  12       83.76       84.09      5.73 o
  -2   9  12      477.07      451.16     19.84 o
  -1   9  12       26.70       22.37      6.43 o
   0   9  12      121.80      122.97      9.32 o
   1   9  12       49.00       42.32      6.68 o
   2   9  12       30.15       22.31      6.36 o
   3   9  12       80.07       55.73     12.14 o
   4   9  12      193.86      184.46     14.92 o
   5   9  12      272.30      287.21     15.30 o
   6   9  12        3.85        1.66      5.81 o
   7   9  12      105.56      109.12      8.52 o
   8   9  12       53.77       46.10      7.29 o
   9   9  12       86.17       88.23     10.43 o
  -9  10  12      159.05      174.08     13.79 o
  -8  10  12      235.77      274.92     17.44 o
  -7  10  12       54.20       57.00      6.01 o
  -6  10  12       25.31       26.54      4.69 o
  -5  10  12       10.97       10.54      4.85 o
  -4  10  12       39.32       22.29      6.00 o
  -3  10  12      221.00      216.60     10.99 o
  -2  10  12       74.01       70.11      6.73 o
  -1  10  12      618.65      535.78     19.66 o
   0  10  12       83.65      106.82      9.32 o
   1  10  12      175.84      127.16      9.96 o
   2  10  12       73.02       65.70      7.75 o
   3  10  12       31.81       33.27      6.99 o
   4  10  12       78.83       72.51     12.30 o
   5  10  12       94.15       84.23      8.64 o
   6  10  12       37.04       18.06      7.06 o
   7  10  12      110.33      113.97      9.03 o
   8  10  12      262.26      272.43     26.92 o
   9  10  12       27.32       36.80      8.01 o
  10  10  12       10.71        3.00      9.49 o
 -10  11  12       16.39       17.34     12.02 o
  -9  11  12      122.79      117.15     12.42 o
  -8  11  12       23.29       16.64      8.70 o
  -7  11  12       16.07       21.29     13.06 o
  -6  11  12        6.62       10.93      5.50 o
  -5  11  12       16.66       26.14      5.62 o
  -4  11  12       22.85       12.63      5.97 o
  -3  11  12      152.47      136.73     10.19 o
  -2  11  12        0.19       -4.34      5.37 o
  -1  11  12      108.57      103.36      7.57 o
   0  11  12      147.57      126.50     11.41 o
   1  11  12       97.63      110.21      9.75 o
   2  11  12       67.94       63.73     11.25 o
   3  11  12       72.93       73.61      9.57 o
   4  11  12       77.24       78.24      8.66 o
   5  11  12       65.12       73.77      8.80 o
   6  11  12        7.91        2.81      6.98 o
   7  11  12      115.69      127.94     11.72 o
   8  11  12       93.89       83.38     10.28 o
   9  11  12       14.75        1.41      7.91 o
  10  11  12        3.03       -9.92      9.92 o
  11  11  12       80.61       81.21     21.24 o
 -11  12  12        3.14       -6.08     14.03 o
 -10  12  12       35.48       69.13     13.85 o
  -9  12  12       29.12       30.11     10.29 o
  -8  12  12        8.69       11.50      9.49 o
  -7  12  12       39.30       39.94      9.77 o
  -6  12  12        5.25        6.87      5.83 o
  -5  12  12       18.71       19.32      5.88 o
  -4  12  12       44.25       36.45      6.96 o
  -3  12  12       67.23       43.92      6.85 o
  -2  12  12       13.02       12.17      6.48 o
  -1  12  12       31.63       24.91      6.39 o
   0  12  12      178.63      204.65     11.45 o
   1  12  12      122.38      117.94     10.60 o
   2  12  12       47.00       43.45      8.49 o
   3  12  12        4.40       14.20      7.41 o
   4  12  12       18.19       13.04      7.51 o
   5  12  12       31.20       29.15      8.33 o
   6  12  12       67.81       77.66     10.50 o
   7  12  12       47.03       45.74      9.23 o
   8  12  12       67.34       74.06     10.46 o
   9  12  12      125.63      137.29     12.49 o
  10  12  12       31.72       37.72     14.14 o
  11  12  12       27.32       26.29     15.41 o
 -10  13  12       12.04       34.34     17.11 o
  -9  13  12       28.53       28.14     18.49 o
  -8  13  12      176.98      174.72     21.41 o
  -7  13  12       24.26       24.67     13.17 o
  -6  13  12       34.18       38.62     11.39 o
  -5  13  12       55.86       63.00      7.29 o
  -4  13  12        7.30       -3.60      5.97 o
  -3  13  12       46.89       51.52      7.85 o
  -2  13  12       21.70        9.44      6.71 o
  -1  13  12       14.31        5.56      6.77 o
   0  13  12       21.65       18.58      6.71 o
   1  13  12      188.14      203.14     12.27 o
   2  13  12       74.39       84.77     10.47 o
   3  13  12       15.77       16.38      8.27 o
   4  13  12       97.21      122.90     11.02 o
   5  13  12       97.55      109.47     15.66 o
   6  13  12       55.64       53.48     10.13 o
   7  13  12      228.15      258.22     17.34 o
   8  13  12       72.88      100.43     11.52 o
   9  13  12       15.23       -6.88     10.21 o
  10  13  12        1.13      -10.83     12.46 o
  -8  14  12       14.61       -4.14     12.49 o
  -7  14  12       31.01       14.33     17.66 o
  -6  14  12       45.39       77.35      9.80 o
  -5  14  12       45.06       50.13      7.87 o
  -4  14  12       25.90       37.63      7.11 o
  -3  14  12       90.55      117.60     13.22 o
  -2  14  12      121.41      172.57     11.59 o
  -1  14  12       88.18       73.74      9.08 o
   0  14  12        8.21       13.09      7.00 o
   1  14  12       12.67        7.79      6.73 o
   2  14  12       74.83       75.68     10.92 o
   3  14  12      120.63      121.34     12.18 o
   4  14  12        5.85        9.55      8.52 o
   5  14  12        6.81       16.32      8.19 o
   6  14  12       13.87       -1.62     11.31 o
   7  14  12       38.57       24.46     10.13 o
   8  14  12       35.10       52.68     14.76 o
   9  14  12       10.50        1.10     18.21 o
  -7  15  12       34.48      -18.76     18.76 o
  -6  15  12       27.85       63.65     17.08 o
  -5  15  12        0.47       21.05      9.39 o
  -4  15  12        6.18       20.84     13.26 o
  -3  15  12        0.57       -9.16      9.16 o
  -2  15  12       33.24       56.93      8.81 o
  -1  15  12      106.76      116.23     19.11 o
   0  15  12       17.99       20.28      9.01 o
   1  15  12       33.49       31.44      8.06 o
   2  15  12       96.51      103.20      9.92 o
   3  15  12       43.33       40.92     10.85 o
   4  15  12       36.12       46.96     10.66 o
   5  15  12       47.30       76.02     11.17 o
   6  15  12       66.55      116.55     27.34 o
   7  15  12       79.91       81.83     23.18 o
  -4  16  12       44.38       84.98     19.31 o
  -3  16  12        8.74       -3.95      8.47 o
  -2  16  12       91.38      100.67     12.34 o
  -1  16  12       38.43       35.47     10.37 o
   0  16  12       11.65       -9.66     10.34 o
   1  16  12       12.77       26.84      9.50 o
   2  16  12        2.79       -7.33     22.07 o
   3  16  12        9.86       17.15     13.59 o
   4  16  12        9.50       21.52     17.66 o
   5  16  12       14.64       30.35     19.31 o
   0   1  13      227.06      269.33      9.29 o
   1   1  13      233.37      188.19      6.89 o
  -1   2  13      556.36      534.90     19.08 o
   0   2  13      219.76      270.07      7.72 o
   1   2  13       10.12       15.98      2.14 o
   2   2  13       10.27       11.47      1.71 o
  -2   3  13      597.45      661.82     17.75 o
  -1   3  13      820.19      888.61     26.12 o
   0   3  13      425.96      417.66     11.51 o
   1   3  13     1026.16      990.83     25.67 o
   2   3  13      452.76      384.16     11.66 o
   3   3  13      261.89      273.95     10.36 o
  -3   4  13      123.60      111.04      3.57 o
  -2   4  13      118.51      115.92      7.18 o
  -1   4  13      147.55      141.06      6.03 o
   0   4  13      784.71      840.36     24.78 o
   1   4  13      327.36      357.37     12.01 o
   2   4  13      148.95      148.91      6.88 o
   3   4  13       15.57       10.40      1.99 o
   4   4  13      195.92      217.75      5.62 o
  -4   5  13      363.05      334.43      7.54 o
  -3   5  13       11.81        9.89      1.98 o
  -2   5  13      281.93      283.82      9.05 o
  -1   5  13      154.81      156.72      6.05 o
   0   5  13       24.99       28.67      3.03 o
   1   5  13      793.57      731.89     20.05 o
   2   5  13      395.27      370.73     10.17 o
   3   5  13       25.64       32.77      3.65 o
   4   5  13       98.88      101.07      4.20 o
   5   5  13       31.33       26.23      2.53 o
  -5   6  13      255.73      232.78      6.15 o
  -4   6  13      308.38      308.58      8.69 o
  -3   6  13        1.79        6.29      2.22 o
  -2   6  13      297.80      255.82      9.07 o
  -1   6  13      320.68      354.37     10.06 o
   0   6  13      231.14      195.86      6.58 o
   1   6  13      241.30      218.13      7.81 o
   2   6  13      159.13      164.01      6.57 o
   3   6  13      782.11      851.28     21.84 o
   4   6  13      115.37      111.86      4.73 o
   5   6  13       29.79       29.07      2.77 o
   6   6  13        4.45        5.11      3.44 o
  -6   7  13      169.14      176.45      8.08 o
  -5   7  13      168.66      146.82      6.63 o
  -4   7  13      120.03      138.07      6.64 o
  -3   7  13       36.33       22.07      3.17 o
  -2   7  13       56.74       65.43      4.14 o
  -1   7  13      194.67      221.87      7.43 o
   0   7  13      341.05      321.41     10.95 o
   1   7  13     1428.08     1355.52     31.72 o
   2   7  13      405.53      369.32     10.17 o
   3   7  13      256.52      245.92      7.72 o
   4   7  13      175.57      180.29     10.73 o
   5   7  13       64.61       55.06      4.12 o
   6   7  13      587.82      535.10     16.93 o
   7   7  13      211.64      220.29      9.43 o
  -7   8  13        7.37        2.43      5.20 o
  -6   8  13      304.42      311.15     11.31 o
  -5   8  13      114.03      143.28      6.77 o
  -4   8  13      157.91      156.17      8.06 o
  -3   8  13      143.33      137.99      6.62 o
  -2   8  13      161.04      143.72      7.41 o
  -1   8  13       11.81        5.95      4.54 o
   0   8  13     2145.58     2097.93     51.71 o
   1   8  13      336.75      304.46     10.71 o
   2   8  13      170.30      160.74      9.17 o
   3   8  13      101.78      107.05      8.15 o
   4   8  13      326.71      291.67     14.53 o
   5   8  13       44.20       35.13      6.73 o
   6   8  13       30.67       26.61      6.13 o
   7   8  13      336.26      316.12     14.27 o
   8   8  13       28.10       18.46     10.43 o
  -8   9  13       16.92       15.59      6.22 o
  -7   9  13        2.99       -0.65      5.65 o
  -6   9  13        4.51        3.71      4.01 o
  -5   9  13       52.37       45.12      4.51 o
  -4   9  13      163.61      139.69      8.92 o
  -3   9  13      252.73      264.96     11.83 o
  -2   9  13      211.42      248.01     14.66 o
  -1   9  13       82.04       68.18      8.40 o
   0   9  13      188.28      190.31     18.35 o
   1   9  13       11.16        3.77      5.61 o
   2   9  13        0.05       -1.04      5.58 o
   3   9  13       51.97       45.72      6.97 o
   4   9  13      724.22      698.52     28.67 o
   5   9  13      339.08      341.32     17.02 o
   6   9  13        6.26       -0.26      6.73 o
   7   9  13       17.68        8.75      6.36 o
   8   9  13       72.91       88.29      8.22 o
   9   9  13       20.63       29.24      7.22 o
  -9  10  13       33.34       45.32     10.02 o
  -8  10  13        1.12        4.58      8.07 o
  -7  10  13        5.26       -0.13      7.73 o
  -6  10  13       40.80       49.06      6.14 o
  -5  10  13       24.61       15.78      4.98 o
  -4  10  13       31.08       27.65      5.82 o
  -3  10  13       26.36       30.31      5.62 o
  -2  10  13       26.60       30.09      6.69 o
  -1  10  13      148.74      163.74     11.34 o
   0  10  13      215.05      176.10     12.39 o
   1  10  13      365.16      360.59     17.72 o
   2  10  13      123.70      105.95      8.92 o
   3  10  13       48.75       37.42      7.16 o
   4  10  13       68.24       75.86      8.33 o
   5  10  13      337.03      321.66     16.61 o
   6  10  13       25.29       19.25      7.30 o
   7  10  13       66.57       55.17      8.99 o
   8  10  13       20.48       18.29      8.15 o
   9  10  13      130.08      122.64     10.09 o
  10  10  13       16.98        8.55      9.76 o
 -10  11  13       15.14        3.80     10.39 o
  -9  11  13       21.07       16.88      9.61 o
  -8  11  13       41.50       29.89      9.61 o
  -7  11  13       55.10       60.16     12.35 o
  -6  11  13       79.21       79.94      8.38 o
  -5  11  13        1.58       11.69      5.45 o
  -4  11  13        2.08       -1.30      5.89 o
  -3  11  13        5.23       -0.14      5.75 o
  -2  11  13      102.04       88.01      7.56 o
  -1  11  13      148.17      143.84      9.21 o
   0  11  13       35.35       35.99      7.75 o
   1  11  13      187.88      178.66     12.49 o
   2  11  13       71.95       80.55      8.81 o
   3  11  13      120.84      107.41      9.51 o
   4  11  13      157.42      136.57     13.27 o
   5  11  13       17.83       21.36      8.77 o
   6  11  13       78.90       73.68      9.30 o
   7  11  13      133.18      138.72     11.52 o
   8  11  13       20.54       16.37      8.75 o
   9  11  13        1.26      -10.05     10.05 o
  10  11  13       75.44       64.04     11.98 o
  11  11  13       10.17      -13.81     22.35 o
 -10  12  13       36.47       67.71     14.77 o
  -9  12  13       71.91      122.24     17.38 o
  -8  12  13       22.03       13.18      9.43 o
  -7  12  13      101.11       98.52     11.55 o
  -6  12  13       16.19       16.69      9.04 o
  -5  12  13       24.41       24.27      6.17 o
  -4  12  13       55.92       59.55      7.50 o
  -3  12  13        6.53        2.15      6.00 o
  -2  12  13       35.27       49.43      7.38 o
  -1  12  13       57.42       58.81      7.40 o
   0  12  13       36.26       42.71      6.95 o
   1  12  13       84.38       76.78      9.85 o
   2  12  13       43.92       47.98      8.37 o
   3  12  13      158.83      192.18     12.94 o
   4  12  13       15.51        4.21      8.15 o
   5  12  13       11.63        1.98      7.69 o
   6  12  13       12.44       -4.45      7.92 o
   7  12  13      129.31      166.88     12.89 o
   8  12  13       98.57      125.28     14.72 o
   9  12  13       10.32       17.38     17.66 o
  10  12  13       34.78       17.14     13.81 o
  -9  13  13       41.22       72.26     15.20 o
  -8  13  13       34.54       41.38     13.66 o
  -7  13  13        1.24       -6.11      9.06 o
  -6  13  13        5.25       -6.64      8.70 o
  -5  13  13       28.71       36.58      8.18 o
  -4  13  13        0.65       -5.85      5.85 o
  -3  13  13       27.01       32.49      7.23 o
  -2  13  13      109.77      130.89      9.60 o
  -1  13  13        4.76       -3.44      6.48 o
   0  13  13       42.63       50.19      7.63 o
   1  13  13      118.65      122.06     11.43 o
   2  13  13      132.34      129.38     13.59 o
   3  13  13      169.95      154.57     12.71 o
   4  13  13       24.16       36.26      8.89 o
   5  13  13       24.56       12.28     10.83 o
   6  13  13      104.30      142.83     12.66 o
   7  13  13        3.64       -8.78      8.78 o
   8  13  13       24.02        8.11      9.61 o
   9  13  13        6.83       -7.20     12.32 o
  -8  14  13       47.81       33.11     20.42 o
  -7  14  13       40.86       10.82     33.94 o
  -6  14  13       81.38      103.65     11.81 o
  -5  14  13       22.95       24.71      8.66 o
  -4  14  13       66.64       75.52      8.34 o
  -3  14  13       69.63       88.60      9.48 o
  -2  14  13      105.38       95.58      9.08 o
  -1  14  13       20.90       10.51      7.56 o
   0  14  13       37.27       33.47      7.57 o
   1  14  13       31.33       23.13      7.57 o
   2  14  13       23.00       30.05     10.59 o
   3  14  13       22.41        8.89     11.20 o
   4  14  13       63.86       63.56     10.69 o
   5  14  13       24.27       57.49      9.94 o
   6  14  13        7.45       15.62      9.06 o
   7  14  13        3.98       -9.28      9.28 o
   8  14  13       29.27        0.67     11.13 o
  -6  15  13       10.04        7.17     17.66 o
  -5  15  13       47.82       71.15     11.43 o
  -4  15  13        6.82        0.57      9.62 o
  -3  15  13       66.47       65.39     13.98 o
  -2  15  13      114.93      154.63     11.44 o
  -1  15  13       27.05       21.52      8.37 o
   0  15  13       20.91       14.68      8.17 o
   1  15  13       23.42       16.86      7.45 o
   2  15  13        3.09        7.42      7.79 o
   3  15  13       10.36       -2.91     14.73 o
   4  15  13       14.24        2.85     10.38 o
   5  15  13      129.74      172.18     14.65 o
   6  15  13       12.83       23.86     11.47 o
  -4  16  13       13.65       19.86     20.97 o
  -3  16  13       10.69        1.94     12.02 o
  -2  16  13        2.54       -8.70     11.00 o
  -1  16  13      106.68      112.32     14.28 o
   0  16  13       56.64       74.06     13.64 o
   1  16  13       22.40       12.14     19.31 o
   2  16  13        5.89      -17.66     17.66 o
   3  16  13       13.13       16.55     18.21 o
   0   1  14      126.95      135.59      7.21 o
   1   1  14       87.96       98.30      3.72 o
  -1   2  14      895.39      949.11     22.93 o
   0   2  14       72.28      112.43      8.49 o
   1   2  14      629.92      562.81     18.34 o
   2   2  14      187.21      178.28      4.98 o
  -2   3  14      815.06      736.48     25.00 o
  -1   3  14      754.54      717.48     31.54 o
   0   3  14      194.13      204.90      6.55 o
   1   3  14      727.22      684.31     18.17 o
   2   3  14      266.21      293.96     12.01 o
   3   3  14      892.92      919.83     22.75 o
  -3   4  14      431.86      434.63     11.64 o
  -2   4  14      651.19      628.40     17.66 o
  -1   4  14      410.75      367.09     22.11 o
   0   4  14       77.70       95.04      5.59 o
   1   4  14       14.42       25.18      3.08 o
   2   4  14      423.41      432.28     17.27 o
   3   4  14      826.04      779.43     21.26 o
   4   4  14      557.66      536.66     12.96 o
  -4   5  14      134.45      126.27      4.07 o
  -3   5  14      118.81      133.50      7.09 o
  -2   5  14      175.43      168.20      6.19 o
  -1   5  14      183.31      150.80      6.74 o
   0   5  14      105.52       99.51      5.22 o
   1   5  14      243.01      243.77      8.86 o
   2   5  14      254.10      233.96      9.55 o
   3   5  14       80.94       80.39      5.69 o
   4   5  14      194.31      191.81      6.36 o
   5   5  14       55.19       76.47      3.40 o
  -5   6  14      101.24      110.73      5.97 o
  -4   6  14      175.93      182.21      5.75 o
  -3   6  14       58.52       75.73      3.42 o
  -2   6  14      354.00      370.57     17.27 o
  -1   6  14      360.77      385.06     11.81 o
   0   6  14      243.04      248.90      9.13 o
   1   6  14      559.12      537.64     15.59 o
   2   6  14       33.39       28.91      3.59 o
   3   6  14      274.67      246.96     11.39 o
   4   6  14       91.97       81.61      4.11 o
   5   6  14       57.93       48.26      3.50 o
   6   6  14      120.02      127.18      7.22 o
  -6   7  14      125.00      108.81      6.24 o
  -5   7  14       91.73       83.76      4.96 o
  -4   7  14      125.94      121.33      5.78 o
  -3   7  14       50.90       37.68      4.06 o
  -2   7  14      405.86      356.24     10.60 o
  -1   7  14       52.28       67.75      5.21 o
   0   7  14       81.46       73.96      4.63 o
   1   7  14      364.24      390.47     12.21 o
   2   7  14       56.78       56.35      4.00 o
   3   7  14      229.40      211.94     11.66 o
   4   7  14      295.76      258.55     12.66 o
   5   7  14      128.59      132.39      8.38 o
   6   7  14       60.64       65.89      8.12 o
   7   7  14      110.28      119.36      7.86 o
  -7   8  14       18.87       31.08      5.77 o
  -6   8  14       58.76       57.36      5.19 o
  -5   8  14      293.35      287.47      9.96 o
  -4   8  14        7.26        5.54      3.68 o
  -3   8  14      437.00      368.30     14.47 o
  -2   8  14      185.82      197.81     12.10 o
  -1   8  14      152.95      126.48      8.19 o
   0   8  14      606.06      588.76     21.28 o
   1   8  14      309.72      292.16     14.33 o
   2   8  14      659.77      612.43     25.12 o
   3   8  14      165.98      147.97     10.18 o
   4   8  14       24.16       39.28      8.74 o
   5   8  14      200.60      186.35     11.86 o
   6   8  14       80.39       61.05      6.57 o
   7   8  14      150.68      167.73     10.03 o
   8   8  14       61.36       66.16      7.18 o
  -8   9  14       96.17      103.70     11.71 o
  -7   9  14       97.61       70.17      9.65 o
  -6   9  14       67.45       66.02      7.37 o
  -5   9  14      112.64      107.85      6.67 o
  -4   9  14       64.13       54.43      6.28 o
  -3   9  14       31.94       34.92      5.55 o
  -2   9  14       17.29        9.22      5.03 o
  -1   9  14        1.77        3.34      6.15 o
   0   9  14      344.75      338.54     16.66 o
   1   9  14      148.94      143.92      9.97 o
   2   9  14       92.44       83.66      7.95 o
   3   9  14        6.77        5.08      6.14 o
   4   9  14       80.84       83.49      8.27 o
   5   9  14       39.34       53.90      7.77 o
   6   9  14       78.95       64.08      7.95 o
   7   9  14        8.00        3.97      6.11 o
   8   9  14        6.69       13.32      6.49 o
   9   9  14       54.89       89.05     10.98 o
  -9  10  14        7.38       14.40      8.81 o
  -8  10  14        3.10        2.45      8.27 o
  -7  10  14       15.12        8.95      7.85 o
  -6  10  14       46.63       53.73      7.38 o
  -5  10  14       15.26       22.13      5.31 o
  -4  10  14       12.94       15.04      5.75 o
  -3  10  14       17.26       21.06      5.83 o
  -2  10  14        3.63        2.40      5.44 o
  -1  10  14      258.91      254.91     14.65 o
   0  10  14       26.36       35.72      7.43 o
   1  10  14       47.52       52.32      7.83 o
   2  10  14      194.66      221.09     15.91 o
   3  10  14       73.97       80.57      8.56 o
   4  10  14       16.08       19.51      6.70 o
   5  10  14        1.92       -5.73      8.17 o
   6  10  14      470.63      459.39     35.83 o
   7  10  14       49.55       40.89      8.42 o
   8  10  14       60.79       56.36      8.19 o
   9  10  14       15.86       18.08     10.12 o
  10  10  14      113.45      123.91     13.13 o
 -10  11  14       27.55       18.21     23.73 o
  -9  11  14       64.44       84.63     11.25 o
  -8  11  14        3.88       -2.92     10.89 o
  -7  11  14       45.98       29.56     13.06 o
  -6  11  14       66.78       68.32      8.13 o
  -5  11  14       42.93       30.55      6.04 o
  -4  11  14       62.63       53.74      7.81 o
  -3  11  14        1.73        0.42      5.62 o
  -2  11  14       14.81        9.53      5.88 o
  -1  11  14       85.26       86.13      7.48 o
   0  11  14      138.51      149.11     11.60 o
   1  11  14      241.54      292.02     16.03 o
   2  11  14        6.14        0.92      6.69 o
   3  11  14       58.42       62.43      8.37 o
   4  11  14       27.03       23.94      7.48 o
   5  11  14       56.16       66.79      8.92 o
   6  11  14       13.84       14.24      7.77 o
   7  11  14       77.92       90.93     10.13 o
   8  11  14       46.71       48.48      9.73 o
   9  11  14       14.11        1.01     12.29 o
  10  11  14       19.65       -2.12     24.55 o
  11  11  14       66.21       45.90     16.83 o
  -9  12  14       46.17       45.82     13.07 o
  -8  12  14       31.21       52.21     11.92 o
  -7  12  14        6.70       14.79      9.49 o
  -6  12  14        5.77       -3.78      8.64 o
  -5  12  14       12.57       17.28      7.32 o
  -4  12  14       20.45       22.47      8.52 o
  -3  12  14       89.01       86.62      8.36 o
  -2  12  14       37.95       48.56      7.17 o
  -1  12  14       68.60       55.63      7.32 o
   0  12  14       21.75       24.30      6.49 o
   1  12  14      126.66      119.41     11.01 o
   2  12  14       53.97       54.31      9.01 o
   3  12  14      120.21      122.70     10.62 o
   4  12  14      140.05      174.32     13.09 o
   5  12  14       67.25       52.58      8.98 o
   6  12  14      114.96      117.88     11.31 o
   7  12  14      237.02      262.21     16.96 o
   8  12  14      112.17       83.84     13.98 o
   9  12  14        6.89       -3.61     20.42 o
  10  12  14       10.47       22.07     17.66 o
  -8  13  14       39.32       34.21     13.27 o
  -7  13  14       74.68       82.93     20.69 o
  -6  13  14       32.35       48.20      8.47 o
  -5  13  14       48.39       64.40      8.86 o
  -4  13  14      151.13      136.69     10.28 o
  -3  13  14       33.31       24.27      7.49 o
  -2  13  14       26.22       27.43      7.41 o
  -1  13  14       20.04       12.50      6.98 o
   0  13  14       20.69       16.31      6.78 o
   1  13  14       53.27       75.76     10.60 o
   2  13  14        9.09       13.90      8.85 o
   3  13  14       61.15       55.20      9.96 o
   4  13  14       33.58       41.29      9.13 o
   5  13  14        0.94       -8.04      8.04 o
   6  13  14       54.16       75.59     10.66 o
   7  13  14       65.49      100.90     11.29 o
   8  13  14       78.67       85.89     15.63 o
  -7  14  14       17.11        1.66     19.31 o
  -6  14  14        3.26        3.96     11.69 o
  -5  14  14       28.46       39.03      9.88 o
  -4  14  14       73.57       89.29     10.43 o
  -3  14  14       42.17       34.69      8.19 o
  -2  14  14       22.41       24.36      7.75 o
  -1  14  14       15.10        2.59      9.32 o
   0  14  14       46.46       49.16      7.99 o
   1  14  14        4.24       -0.63      7.22 o
   2  14  14      130.16      152.32     13.16 o
   3  14  14       12.79        2.89      9.81 o
   4  14  14       46.05       55.62     10.35 o
   5  14  14       24.16       31.50     16.27 o
   6  14  14       55.15       81.00     11.35 o
   7  14  14       48.56       83.67     12.97 o
  -6  15  14       34.71       61.25     21.52 o
  -5  15  14       43.39       33.11     20.42 o
  -4  15  14       60.17       49.52     13.36 o
  -3  15  14       52.09       48.01     14.44 o
  -2  15  14        7.84        1.98      8.83 o
  -1  15  14       17.34       20.53      8.46 o
   0  15  14       32.08       20.55      8.45 o
   1  15  14       76.67      120.72     12.42 o
   2  15  14       31.81       32.08      8.30 o
   3  15  14       15.46       24.45     10.77 o
   4  15  14        1.04      -10.73     11.30 o
   5  15  14        7.78        3.54     11.86 o
  -1  16  14       22.18       31.77     11.92 o
   0  16  14       38.44       44.39     22.90 o
   0   1  15      328.19      356.29     10.65 o
   1   1  15      918.88      918.04     23.66 o
  -1   2  15      329.24      292.19      8.43 o
   0   2  15       30.74       37.34      3.63 o
   1   2  15      568.21      590.05     19.32 o
   2   2  15       62.66       58.85      3.13 o
  -2   3  15      372.07      329.63     20.31 o
  -1   3  15      202.89      221.75      9.87 o
   0   3  15      469.22      381.64     17.28 o
   1   3  15       22.80       25.72      2.60 o
   2   3  15      152.00      128.80      5.08 o
   3   3  15       71.00       69.21      4.72 o
  -3   4  15      343.43      360.39     12.72 o
  -2   4  15      182.26      184.24      7.31 o
  -1   4  15      126.07      138.59      8.07 o
   0   4  15      491.08      446.09     13.96 o
   1   4  15      352.70      381.57     15.81 o
   2   4  15      963.13      937.00     26.90 o
   3   4  15      175.95      167.62      6.43 o
   4   4  15      266.86      264.66      7.44 o
  -4   5  15      453.61      469.64     11.77 o
  -3   5  15      801.87      736.13     23.05 o
  -2   5  15      218.18      218.63      9.67 o
  -1   5  15       51.41       67.97      5.01 o
   0   5  15      239.73      228.15      8.62 o
   1   5  15      345.28      317.95     10.90 o
   2   5  15        7.64        6.42      3.43 o
   3   5  15       29.92       28.85      3.86 o
   4   5  15      450.54      388.99     11.24 o
   5   5  15      147.15      139.05      5.63 o
  -5   6  15      452.36      411.30     12.23 o
  -4   6  15      481.69      479.81     12.07 o
  -3   6  15      135.61      166.10      6.05 o
  -2   6  15      239.69      205.18      8.60 o
  -1   6  15     1031.00     1016.66     30.39 o
   0   6  15      246.09      232.68      9.15 o
   1   6  15      760.73      705.03     21.72 o
   2   6  15      276.06      246.62     11.86 o
   3   6  15       16.74       13.56      3.96 o
   4   6  15      283.15      273.29      9.49 o
   5   6  15       21.84       18.76      4.55 o
   6   6  15      160.77      155.96      8.92 o
  -6   7  15       97.82      100.24     13.57 o
  -5   7  15      119.61      104.01      5.50 o
  -4   7  15       63.73       54.47      4.35 o
  -3   7  15       17.24       12.55      4.00 o
  -2   7  15      238.78      190.30     11.64 o
  -1   7  15      110.52      110.12      6.45 o
   0   7  15       92.50       76.92      7.58 o
   1   7  15      589.07      613.39     22.00 o
   2   7  15      639.95      616.58     22.16 o
   3   7  15     1237.13     1182.23     47.28 o
   4   7  15      624.93      538.40     33.05 o
   5   7  15       94.16       78.97      7.37 o
   6   7  15       40.20       37.11      5.77 o
   7   7  15       88.47       97.32      9.23 o
  -7   8  15       87.97       90.02      9.53 o
  -6   8  15      145.26      136.24     10.51 o
  -5   8  15       29.78       43.21      4.93 o
  -4   8  15      131.22      131.14      8.20 o
  -3   8  15      441.21      425.81     16.15 o
  -2   8  15       51.65       29.39      6.58 o
  -1   8  15      209.29      192.95     11.68 o
   0   8  15      266.12      285.36     14.53 o
   1   8  15       80.06       69.31      7.86 o
   2   8  15      131.05      115.65      8.64 o
   3   8  15      258.91      257.05     13.36 o
   4   8  15      456.23      421.29     18.76 o
   5   8  15      230.26      204.43     14.76 o
   6   8  15       27.34       21.11      6.90 o
   7   8  15      139.02      119.79     11.39 o
   8   8  15       62.94       66.34      9.17 o
  -8   9  15      178.49      193.39     14.00 o
  -7   9  15        8.49        1.50      8.29 o
  -6   9  15       30.54       37.26      7.66 o
  -5   9  15       33.70       52.84      7.05 o
  -4   9  15       44.46       27.04      5.81 o
  -3   9  15      167.18      145.44      8.87 o
  -2   9  15       33.23       25.13      6.53 o
  -1   9  15        3.92        9.64      6.24 o
   0   9  15       95.05       85.92      8.49 o
   1   9  15       64.42       73.54      7.54 o
   2   9  15      194.82      151.63     10.61 o
   3   9  15      266.00      285.54     14.73 o
   4   9  15       73.61       76.16      8.01 o
   5   9  15       25.68       24.11      7.05 o
   6   9  15      119.35      145.38     12.68 o
   7   9  15       59.96       66.18     10.79 o
   8   9  15       47.36       57.08     10.03 o
   9   9  15        5.97        2.02     13.96 o
  -9  10  15       90.18       89.21     11.87 o
  -8  10  15       10.33       12.78      8.98 o
  -7  10  15        0.20       -7.46      7.46 o
  -6  10  15       15.09       18.48      6.68 o
  -5  10  15       53.57       58.19      7.27 o
  -4  10  15      140.06      149.18     16.81 o
  -3  10  15       80.69       87.33      7.27 o
  -2  10  15       14.93       17.58      5.68 o
  -1  10  15       68.05       59.37      7.95 o
   0  10  15      329.68      345.67     17.62 o
   1  10  15       21.50       21.34      7.01 o
   2  10  15      142.28      154.23     11.25 o
   3  10  15      109.06      103.60      9.23 o
   4  10  15       31.08       25.58      7.08 o
   5  10  15       17.33       13.98      7.33 o
   6  10  15       29.20       44.12      8.33 o
   7  10  15       24.80       22.87     10.33 o
   8  10  15       20.57        3.20     14.07 o
   9  10  15      196.91      186.08     14.55 o
  10  10  15       26.12       17.23     10.77 o
 -10  11  15      120.65      143.51     18.14 o
  -9  11  15       27.28       24.33     10.37 o
  -8  11  15       68.17       74.56     14.58 o
  -7  11  15       40.66       24.42     12.06 o
  -6  11  15       12.61       24.22      7.22 o
  -5  11  15        7.36        6.29      6.33 o
  -4  11  15       82.62       91.08      9.96 o
  -3  11  15       61.64       46.58      7.00 o
  -2  11  15        8.25        5.34      5.67 o
  -1  11  15        6.93        0.88      5.82 o
   0  11  15       91.62       96.31     11.71 o
   1  11  15       24.76       19.49      7.72 o
   2  11  15        5.71       11.54      6.99 o
   3  11  15       66.50       73.37      9.02 o
   4  11  15      157.94      161.33     11.75 o
   5  11  15      222.53      259.93     15.91 o
   6  11  15      101.79      121.52     10.93 o
   7  11  15        3.02       15.57      7.82 o
   8  11  15      123.31      129.04     33.38 o
   9  11  15      112.80      100.73     16.55 o
  10  11  15       39.39       31.45     22.07 o
  -9  12  15       11.25       22.36     12.64 o
  -8  12  15       24.51       32.48     12.68 o
  -7  12  15       16.16       14.54     11.92 o
  -6  12  15       29.47       48.14      8.35 o
  -5  12  15        8.35        3.96      6.80 o
  -4  12  15       44.38       48.63      9.55 o
  -3  12  15       63.54       44.57      7.27 o
  -2  12  15       11.00       19.75      6.84 o
  -1  12  15      116.09      117.02      9.12 o
   0  12  15       37.09       40.87      8.81 o
   1  12  15       48.50       48.46      9.21 o
   2  12  15       22.44       24.46      8.28 o
   3  12  15      141.41      174.58     12.51 o
   4  12  15       11.51        1.56      8.01 o
   5  12  15       58.83       40.33      9.11 o
   6  12  15      103.20      123.87     11.39 o
   7  12  15       36.12       36.50      9.19 o
   8  12  15        3.09      -10.88     10.99 o
   9  12  15        3.25        3.42     12.25 o
  -7  13  15       13.61       -6.11     14.62 o
  -6  13  15       25.24       35.99      8.92 o
  -5  13  15       17.04        9.14      9.00 o
  -4  13  15       32.87       33.68      8.22 o
  -3  13  15        0.37       -2.00      7.11 o
  -2  13  15       42.74       51.47      8.68 o
  -1  13  15       26.97       29.47      7.66 o
   0  13  15       35.34       50.39      7.42 o
   1  13  15       21.79       20.65      9.12 o
   2  13  15       41.12       45.38      9.93 o
   3  13  15       29.98       41.01      9.62 o
   4  13  15       51.27       68.70     13.20 o
   5  13  15       73.34       94.94     11.20 o
   6  13  15       31.41       30.77      9.51 o
   7  13  15       51.55       81.19     14.63 o
  -6  14  15       49.26       56.28     21.52 o
  -5  14  15       10.98       15.48      9.48 o
  -4  14  15       44.42       53.95      9.27 o
  -3  14  15       10.36       10.73      9.96 o
  -2  14  15        8.68        1.12      7.40 o
  -1  14  15       61.45       47.65      8.36 o
   0  14  15       12.16       -0.20     11.23 o
   1  14  15       62.70       57.35      8.64 o
   2  14  15       12.63       10.71      9.30 o
   3  14  15       33.03       55.80     16.50 o
   4  14  15       58.08       88.03     11.46 o
   5  14  15       10.37        4.28     11.11 o
   6  14  15       22.29        9.38     15.45 o
  -4  15  15       10.14        9.38     19.31 o
  -3  15  15        3.25        9.93     18.21 o
  -2  15  15      117.20      136.29     24.83 o
  -1  15  15       12.32        8.07     10.47 o
   0  15  15       15.76       27.64     11.43 o
   1  15  15       53.69       64.36     10.29 o
   2  15  15        2.25        5.58      9.09 o
   3  15  15        2.86        0.16     11.69 o
   4  15  15       32.63       19.86     17.66 o
   0   0  16     1690.87     1562.69     92.70 o
   0   1  16      306.74      353.28     14.11 o
   1   1  16      303.31      291.48     10.28 o
  -1   2  16      627.74      605.42     17.62 o
   0   2  16      267.23      244.47      9.95 o
   1   2  16      792.06      817.67     34.65 o
   2   2  16      218.66      229.79      7.82 o
  -2   3  16     1458.76     1361.74     54.58 o
  -1   3  16       96.65       98.15      6.20 o
   0   3  16      502.24      438.24     15.17 o
   1   3  16      278.36      246.72      8.38 o
   2   3  16       94.17       78.49      3.84 o
   3   3  16       96.90       86.98      4.15 o
  -3   4  16       44.68       48.84      3.41 o
  -2   4  16      175.08      180.05     12.38 o
  -1   4  16       75.86       63.56      4.19 o
   0   4  16      212.89      179.88      8.61 o
   1   4  16      439.37      445.82     14.79 o
   2   4  16      120.95       90.31      5.66 o
   3   4  16      737.65      661.37     27.64 o
   4   4  16       62.41       75.15      3.54 o
  -4   5  16       26.97       36.33      2.93 o
  -3   5  16      146.01      151.61      5.85 o
  -2   5  16      915.83      852.06     25.67 o
  -1   5  16      141.68      128.35      7.17 o
   0   5  16      114.96      106.80      5.70 o
   1   5  16       38.67       46.43      4.11 o
   2   5  16      580.30      483.28     25.25 o
   3   5  16      220.60      196.28      7.46 o
   4   5  16      417.73      375.59     11.75 o
   5   5  16      266.84      251.28      9.74 o
  -5   6  16       47.17       58.32      5.42 o
  -4   6  16       59.56       45.02      3.54 o
  -3   6  16      511.55      456.17     12.53 o
  -2   6  16      162.69      172.67      8.07 o
  -1   6  16       83.59       78.63      5.27 o
   0   6  16       73.77       79.05      5.26 o
   1   6  16      619.63      562.09     17.93 o
   2   6  16       95.62       86.47      5.36 o
   3   6  16      255.51      254.45     10.94 o
   4   6  16      565.25      527.79     18.98 o
   5   6  16       32.12       25.01      5.01 o
   6   6  16      138.09      121.75      7.90 o
  -6   7  16       88.93       89.59      9.06 o
  -5   7  16       56.29       45.12      5.97 o
  -4   7  16      268.94      311.64     13.30 o
  -3   7  16      238.66      195.14      9.57 o
  -2   7  16      549.57      532.99     19.50 o
  -1   7  16      110.54      117.65      7.44 o
   0   7  16       29.93       27.89      5.30 o
   1   7  16      242.35      225.38     10.45 o
   2   7  16      134.16      131.30      8.88 o
   3   7  16      376.61      383.22     17.16 o
   4   7  16      149.41      142.77      9.84 o
   5   7  16       49.46       41.57      6.41 o
   6   7  16        0.42       -0.40      5.14 o
   7   7  16      121.16      119.24     10.06 o
  -7   8  16        5.72        2.77      7.37 o
  -6   8  16       70.11       74.80     12.80 o
  -5   8  16       53.18       59.54      6.69 o
  -4   8  16      238.27      185.52     10.75 o
  -3   8  16       77.11       80.86      6.51 o
  -2   8  16       78.15       80.32     11.37 o
  -1   8  16       37.72       24.64      6.47 o
   0   8  16      422.35      401.04     18.14 o
   1   8  16       37.05       29.22      6.15 o
   2   8  16      166.43      190.82     11.36 o
   3   8  16      153.99      140.29      9.52 o
   4   8  16       30.57       27.20      6.24 o
   5   8  16       47.80       59.61     15.74 o
   6   8  16       11.23        7.73      6.25 o
   7   8  16       51.00       52.48      8.97 o
   8   8  16       22.35       18.57      8.07 o
  -8   9  16        6.33        8.97      8.52 o
  -7   9  16       85.36       87.16     12.49 o
  -6   9  16       50.14       37.91     13.10 o
  -5   9  16       16.91       13.39      6.05 o
  -4   9  16       82.64       79.17      6.99 o
  -3   9  16      188.64      137.28      8.85 o
  -2   9  16       87.89       86.54      6.90 o
  -1   9  16       12.76       13.96      6.79 o
   0   9  16      181.57      185.39     14.83 o
   1   9  16       16.43       18.82      6.58 o
   2   9  16       26.28       40.62      6.90 o
   3   9  16        0.98       -1.94      5.82 o
   4   9  16       90.29      106.53      8.66 o
   5   9  16       96.83       80.32     10.29 o
   6   9  16       73.17       75.18      8.74 o
   7   9  16       85.04       86.31     12.86 o
   8   9  16       57.43       70.37     10.50 o
   9   9  16        7.22        5.20      8.91 o
  -9  10  16        4.55        4.26      9.24 o
  -8  10  16       33.07       39.06     10.64 o
  -7  10  16       10.45        2.77      9.76 o
  -6  10  16       35.09       60.41      8.99 o
  -5  10  16       18.45        9.52      6.40 o
  -4  10  16       49.18       46.88      8.48 o
  -3  10  16      213.32      231.52     11.70 o
  -2  10  16      160.87      154.71     12.41 o
  -1  10  16        7.82        2.94      6.68 o
   0  10  16      108.93      101.99      9.44 o
   1  10  16        3.12        1.93      6.56 o
   2  10  16      151.07      163.43     11.46 o
   3  10  16      213.40      207.74     13.05 o
   4  10  16        5.36       -5.62      6.47 o
   5  10  16        4.66        1.60      7.08 o
   6  10  16       44.45       50.95      8.67 o
   7  10  16        5.42       -4.33     15.45 o
   8  10  16      272.17      221.27     28.69 o
   9  10  16       15.58        8.77     10.01 o
  10  10  16        3.51       -8.46     11.69 o
  -9  11  16       69.61       64.35     13.07 o
  -8  11  16       15.61       27.46     13.37 o
  -7  11  16        0.19       -9.41      9.41 o
  -6  11  16       41.36       43.96      8.05 o
  -5  11  16      131.31      149.37     10.41 o
  -4  11  16       19.84       18.77      8.39 o
  -3  11  16       61.55       64.46      7.57 o
  -2  11  16      134.85      145.01      9.74 o
  -1  11  16      104.64      100.57      8.30 o
   0  11  16        3.78        2.85      8.69 o
   1  11  16       45.12       55.70      8.59 o
   2  11  16       26.96       16.57      7.75 o
   3  11  16      154.01      166.04     12.14 o
   4  11  16      106.37      102.21     10.26 o
   5  11  16       77.66       98.19     10.28 o
   6  11  16        1.76        1.96      9.18 o
   7  11  16       60.34       82.89     13.81 o
   8  11  16        8.45       12.68     11.78 o
   9  11  16        8.52       -2.69     21.24 o
  -8  12  16       17.59       21.46     24.55 o
  -7  12  16        8.75       -3.53     12.28 o
  -6  12  16      111.13      146.07     11.79 o
  -5  12  16       47.76       54.57      8.56 o
  -4  12  16        4.27        5.21      7.00 o
  -3  12  16       10.98       15.58      8.57 o
  -2  12  16        8.37       10.20      6.67 o
  -1  12  16       19.75        7.70      6.59 o
   0  12  16        4.15       12.00      7.83 o
   1  12  16       30.64       35.85      8.91 o
   2  12  16       33.20       31.72      8.98 o
   3  12  16       44.91       63.04     10.18 o
   4  12  16       48.43       55.32      9.11 o
   5  12  16        4.52        1.46      8.65 o
   6  12  16      171.96      235.22     15.81 o
   7  12  16        8.54        5.42     10.90 o
   8  12  16       66.81       48.64     13.25 o
  -6  13  16       12.69       27.31      9.32 o
  -5  13  16       12.00       13.34      8.21 o
  -4  13  16       22.41       18.30      7.97 o
  -3  13  16       67.78       77.13     10.79 o
  -2  13  16       21.21       21.27      7.15 o
  -1  13  16       14.64       14.01      9.80 o
   0  13  16       27.93       17.78      7.07 o
   1  13  16       96.15      125.40     12.10 o
   2  13  16        0.96       -8.45      8.45 o
   3  13  16      120.92      146.40     12.59 o
   4  13  16       44.59       53.45      9.55 o
   5  13  16       13.65        6.33      9.09 o
   6  13  16       19.15       10.56      9.64 o
  -5  14  16      105.85      180.99     27.59 o
  -4  14  16       19.66       15.81     11.53 o
  -3  14  16      110.35      108.97     12.81 o
  -2  14  16       78.15      101.55     13.52 o
  -1  14  16        4.18       -7.30      7.30 o
   0  14  16        7.36       -6.77     12.78 o
   1  14  16        5.13        6.32      7.55 o
   2  14  16       86.17       92.59     11.95 o
   3  14  16       11.96        0.44     11.94 o
   4  14  16        8.76       16.07     11.90 o
   5  14  16        3.06       -1.10     16.55 o
   0  15  16       21.75       38.07     14.35 o
   1  15  16        5.51       -4.41     12.69 o
   2  15  16       39.19       44.14     15.45 o
   0   1  17     1440.42     1534.44     46.50 o
   1   1  17     1714.23     1810.99     76.14 o
  -1   2  17      184.74      204.37      9.53 o
   0   2  17      263.48      201.71     18.40 o
   1   2  17     2036.57     1997.47     88.58 o
   2   2  17      149.84      137.03      8.35 o
  -2   3  17      457.66      433.65     12.39 o
  -1   3  17       43.49       60.00      3.37 o
   0   3  17      275.61      270.78     11.95 o
   1   3  17       43.84       67.96      5.42 o
   2   3  17      109.44       97.27      4.79 o
   3   3  17      251.06      272.91      8.39 o
  -3   4  17      144.84      163.78      8.43 o
  -2   4  17      198.52      148.93      8.06 o
  -1   4  17      965.43      990.51     34.04 o
   0   4  17      316.00      309.17     16.29 o
   1   4  17      122.58      123.95      6.22 o
   2   4  17      123.09      116.86      6.04 o
   3   4  17      240.52      282.18     16.13 o
   4   4  17     1912.66     1917.81     50.47 o
  -4   5  17      721.69      694.63     17.78 o
  -3   5  17      195.43      147.14      6.15 o
  -2   5  17      216.20      163.74      7.55 o
  -1   5  17      345.02      338.72     11.74 o
   0   5  17       38.56       28.59      3.86 o
   1   5  17       66.09       58.55      5.25 o
   2   5  17      757.55      733.29     28.28 o
   3   5  17       85.00       99.07      5.31 o
   4   5  17      252.85      230.84      8.55 o
   5   5  17       31.40       28.49      4.28 o
  -5   6  17       74.31       78.80      7.69 o
  -4   6  17       75.08       74.86      4.71 o
  -3   6  17       54.07       49.00      5.25 o
  -2   6  17       36.54       37.00      4.65 o
  -1   6  17       29.83       28.93      4.32 o
   0   6  17       46.31       47.06      4.63 o
   1   6  17       14.98       16.81      4.06 o
   2   6  17      164.80      164.58      8.84 o
   3   6  17      122.40      114.27      7.26 o
   4   6  17      185.02      183.26     10.19 o
   5   6  17       53.67       39.89      6.08 o
   6   6  17       88.21       82.08      8.27 o
  -6   7  17      134.65      128.85     10.37 o
  -5   7  17       21.07       21.24      6.45 o
  -4   7  17        1.75        1.51      4.93 o
  -3   7  17      112.03      142.25     12.07 o
  -2   7  17      363.51      354.99     16.66 o
  -1   7  17      502.92      476.92     20.57 o
   0   7  17      277.13      249.75     13.05 o
   1   7  17      763.50      699.49     27.87 o
   2   7  17      136.47      123.01      8.75 o
   3   7  17      198.63      142.96      9.77 o
   4   7  17       41.57       40.83      8.58 o
   5   7  17      296.34      270.18     13.73 o
   6   7  17      327.35      314.37     15.47 o
   7   7  17      189.79      177.64     12.21 o
  -7   8  17        6.73       -5.44      7.28 o
  -6   8  17       43.78       59.14     11.16 o
  -5   8  17      201.66      223.58     11.63 o
  -4   8  17       66.50       56.04      7.87 o
  -3   8  17      133.14      124.99      8.07 o
  -2   8  17      272.63      241.67     13.70 o
  -1   8  17      603.40      528.14     22.80 o
   0   8  17      167.57      169.92     11.35 o
   1   8  17      477.95      473.45     20.37 o
   2   8  17      240.89      192.47     12.90 o
   3   8  17       36.13       32.57      6.46 o
   4   8  17       21.37       15.30      6.12 o
   5   8  17      122.12      118.08     11.57 o
   6   8  17       59.65       66.51     10.60 o
   7   8  17       20.48       26.00      9.55 o
   8   8  17       13.87       10.46      8.02 o
  -8   9  17       37.91       55.94      9.87 o
  -7   9  17        9.05        4.94      8.27 o
  -6   9  17        7.89        8.76      9.27 o
  -5   9  17       28.90       26.49      6.55 o
  -4   9  17       22.35       27.15      7.37 o
  -3   9  17       66.57       65.91      6.65 o
  -2   9  17       15.73       13.19      5.37 o
  -1   9  17      236.07      253.97     24.74 o
   0   9  17       91.82       89.92      8.79 o
   1   9  17       11.56       -1.29      6.05 o
   2   9  17      188.15      189.75     12.10 o
   3   9  17       18.96       15.92      6.36 o
   4   9  17       17.35       11.61      6.47 o
   5   9  17       39.84       46.93      7.48 o
   6   9  17      185.59      193.93     16.58 o
   7   9  17       10.43        5.50      9.73 o
   8   9  17       24.20       25.86     12.69 o
   9   9  17        4.53       -5.06     10.25 o
  -9  10  17       18.07       12.51     15.78 o
  -8  10  17       78.38       79.99     11.29 o
  -7  10  17       41.24       35.63      9.24 o
  -6  10  17       42.56       46.02      8.82 o
  -5  10  17       54.71       47.97      7.35 o
  -4  10  17        5.02        2.51      7.46 o
  -3  10  17      133.60      131.14     10.80 o
  -2  10  17       81.33       92.58      7.69 o
  -1  10  17       99.57       90.92      9.38 o
   0  10  17        0.13       -6.68      6.68 o
   1  10  17       15.39       18.41      7.31 o
   2  10  17       37.33       33.91      8.53 o
   3  10  17        9.37        8.09      7.01 o
   4  10  17       31.49       24.93      7.54 o
   5  10  17       65.94       60.80      8.28 o
   6  10  17       54.32       76.75     11.86 o
   7  10  17       78.04       83.46     13.07 o
   8  10  17       19.40       21.80     12.49 o
   9  10  17        3.05        5.78     12.29 o
  -8  11  17       16.22        7.08     10.10 o
  -7  11  17       68.96       79.14     12.67 o
  -6  11  17       59.11       87.54     11.66 o
  -5  11  17       72.09       69.20      8.47 o
  -4  11  17       72.06       75.38      8.32 o
  -3  11  17       69.10       84.86     10.19 o
  -2  11  17       39.29       60.51      7.40 o
  -1  11  17       19.49       10.69      6.62 o
   0  11  17       41.94       40.30      8.39 o
   1  11  17       45.12       42.32      8.91 o
   2  11  17       19.94        7.34      7.51 o
   3  11  17       69.39       81.76      9.11 o
   4  11  17       47.52       71.27     11.21 o
   5  11  17       36.51       42.24      8.68 o
   6  11  17       46.51       41.38     11.11 o
   7  11  17       20.50       22.90     11.51 o
   8  11  17      167.38      231.34     20.58 o
  -7  12  17       11.96      -15.73     15.73 o
  -6  12  17        2.94       -6.93     10.20 o
  -5  12  17        5.11        6.69      7.35 o
  -4  12  17      103.39      104.04     10.67 o
  -3  12  17        5.44       -7.16      8.04 o
  -2  12  17        7.95        0.11      8.27 o
  -1  12  17       17.12       15.54      6.99 o
   0  12  17       37.02       48.74      9.13 o
   1  12  17       75.68       71.26     13.15 o
   2  12  17      106.63      128.94     11.66 o
   3  12  17      166.36      198.63     13.83 o
   4  12  17       38.27       39.94      9.13 o
   5  12  17       58.24       64.77     10.39 o
   6  12  17       10.19        3.44     10.45 o
   7  12  17       17.67       16.50     11.78 o
  -6  13  17        4.00       18.76     17.11 o
  -5  13  17       28.51       35.51      9.56 o
  -4  13  17       11.28        9.09      7.78 o
  -3  13  17       27.02       38.43     10.47 o
  -2  13  17       67.23       96.50     11.89 o
  -1  13  17       19.45        8.85      7.35 o
   0  13  17       18.85        1.66      6.93 o
   1  13  17       20.25       23.37      9.23 o
   2  13  17       68.34       56.08     10.45 o
   3  13  17       53.24       61.13     10.40 o
   4  13  17        4.36       -5.11     11.86 o
   5  13  17       40.53       37.55      9.77 o
  -3  14  17       33.99       44.70     18.76 o
  -2  14  17       12.16        0.45     12.25 o
  -1  14  17        6.07      -11.90     11.90 o
   0  14  17        9.56       15.53      8.76 o
   1  14  17       37.34       40.54      9.33 o
   2  14  17        7.62       -6.17     11.69 o
   3  14  17       75.01       80.56     19.31 o
   4  14  17       50.73       65.11     18.21 o
   1  15  17       52.51       51.32     14.90 o
   0   1  18      761.70      748.21     50.85 o
   1   1  18      143.60      157.28     12.27 o
  -1   2  18       24.45       27.87      3.46 o
   0   2  18      262.07      258.68     21.27 o
   1   2  18      524.94      513.65     18.64 o
   2   2  18      427.37      397.04     14.06 o
  -2   3  18     1466.91     1469.67     60.12 o
  -1   3  18      169.15      179.95      7.01 o
   0   3  18      338.85      308.28     17.36 o
   1   3  18      853.44      846.32     32.91 o
   2   3  18      715.93      675.60     39.20 o
   3   3  18      355.61      318.18     10.89 o
  -3   4  18      265.40      238.55      9.24 o
  -2   4  18       88.07       81.57      9.02 o
  -1   4  18      359.94      346.19     13.09 o
   0   4  18      154.89      149.92      6.74 o
   1   4  18       76.24       65.09      4.86 o
   2   4  18       85.15       99.82      9.66 o
   3   4  18      331.79      312.59     21.27 o
   4   4  18      365.11      324.34     11.17 o
  -4   5  18      216.50      189.65      9.30 o
  -3   5  18        9.95        3.89      3.92 o
  -2   5  18      121.85      127.30      6.62 o
  -1   5  18      576.14      541.32     19.30 o
   0   5  18       27.85       18.77      3.87 o
   1   5  18       33.22       27.61      4.20 o
   2   5  18        7.39        2.04      3.48 o
   3   5  18      414.04      421.71     15.63 o
   4   5  18      609.39      539.06     21.11 o
   5   5  18       66.34       82.61      6.73 o
  -5   6  18       69.27       56.56      7.18 o
  -4   6  18       92.43       87.04      6.76 o
  -3   6  18      478.10      470.05     15.25 o
  -2   6  18      420.80      399.16     21.74 o
  -1   6  18      155.78      148.04      8.18 o
   0   6  18       25.46       14.07      4.69 o
   1   6  18        7.48        6.91      4.33 o
   2   6  18      300.71      282.44     13.58 o
   3   6  18      247.23      253.26     17.76 o
   4   6  18       27.22       24.38      5.56 o
   5   6  18       21.81       16.96      5.60 o
   6   6  18       70.80       65.83      8.13 o
  -6   7  18       46.80       46.19      8.17 o
  -5   7  18       14.98       15.84      6.11 o
  -4   7  18      177.83      139.66      8.73 o
  -3   7  18       40.50       41.11      6.87 o
  -2   7  18       54.92       54.56      6.96 o
  -1   7  18       10.17        4.62      5.80 o
   0   7  18       72.77       72.31      7.43 o
   1   7  18        7.97       14.47      5.62 o
   2   7  18       59.65       50.09      6.05 o
   3   7  18       98.21       91.72      7.65 o
   4   7  18       18.76       17.41      5.80 o
   5   7  18       19.29       15.92      6.01 o
   6   7  18       11.76       18.54      8.77 o
   7   7  18       43.15       40.21      8.33 o
  -7   8  18        7.53        7.77      7.81 o
  -6   8  18       49.37       44.48      8.23 o
  -5   8  18        9.04       11.08      5.94 o
  -4   8  18       76.94       88.89      8.84 o
  -3   8  18      432.68      375.29     28.60 o
  -2   8  18      119.91      118.07      9.33 o
  -1   8  18       76.46       74.03      9.65 o
   0   8  18       92.79       87.71      8.07 o
   1   8  18        1.60       11.20      5.83 o
   2   8  18      384.73      372.70     17.06 o
   3   8  18        2.19       -4.52      5.52 o
   4   8  18       67.68       59.82      7.43 o
   5   8  18        1.60        4.87      6.25 o
   6   8  18       27.83       20.97      9.36 o
   7   8  18      165.15      188.67     16.58 o
   8   8  18       92.17      102.57     12.76 o
  -8   9  18       61.45       69.93     10.16 o
  -7   9  18       54.89       63.62     10.05 o
  -6   9  18       58.32       61.94      9.14 o
  -5   9  18       13.86       20.91      6.58 o
  -4   9  18       38.63       38.95      6.69 o
  -3   9  18      186.70      187.02     19.91 o
  -2   9  18       49.18       47.98      6.34 o
  -1   9  18      227.93      253.03     18.02 o
   0   9  18       55.49       55.53      7.52 o
   1   9  18       25.02       17.12      6.78 o
   2   9  18       22.86       19.69      6.46 o
   3   9  18      105.31       98.78      8.81 o
   4   9  18       32.18       34.17      7.11 o
   5   9  18       57.94       81.69      8.82 o
   6   9  18       19.80       16.55     17.11 o
   7   9  18       86.50       84.98     15.17 o
   8   9  18       99.37      116.16     14.63 o
   9   9  18        9.88       -5.58      8.68 o
  -9  10  18       47.92       78.36     19.86 o
  -8  10  18       68.65       87.12     11.87 o
  -7  10  18        5.97        0.56     12.62 o
  -6  10  18      173.87      210.10     14.73 o
  -5  10  18      227.91      261.25     13.73 o
  -4  10  18       39.07       33.34      6.92 o
  -3  10  18      134.69      119.63     10.50 o
  -2  10  18       15.29       13.38      7.31 o
  -1  10  18       73.40       51.00     10.72 o
   0  10  18       68.21       62.28      8.59 o
   1  10  18      121.96      141.90     10.90 o
   2  10  18       47.68       50.18      8.18 o
   3  10  18        2.47       -1.44      6.90 o
   4  10  18       29.94       25.03      7.37 o
   5  10  18       20.78       32.21      7.72 o
   6  10  18       78.51       88.03     15.17 o
   7  10  18      171.98      214.22     18.72 o
   8  10  18       68.62       81.85     14.05 o
  -7  11  18        1.90       -4.11     10.33 o
  -6  11  18        9.81       12.89     11.23 o
  -5  11  18      165.43      171.23     11.42 o
  -4  11  18       39.17       40.75      7.61 o
  -3  11  18       45.58       50.95      9.20 o
  -2  11  18      102.45       81.17      9.96 o
  -1  11  18      107.34      122.09      9.09 o
   0  11  18       78.72       86.22     10.18 o
   1  11  18       15.07       14.69      7.93 o
   2  11  18       41.66       71.37      9.13 o
   3  11  18        5.74       12.33      7.51 o
   4  11  18       49.19       59.93      8.96 o
   5  11  18        9.95       22.15      9.55 o
   6  11  18       53.59       63.85     11.86 o
   7  11  18       16.97       18.46     11.86 o
  -5  12  18       34.66       55.35      8.84 o
  -4  12  18       34.54       34.46      7.76 o
  -3  12  18       49.25       61.60     10.06 o
  -2  12  18       18.77       18.95      8.39 o
  -1  12  18       65.40       50.60     10.18 o
   0  12  18       58.42       51.34     14.30 o
   1  12  18      168.87      173.05     13.31 o
   2  12  18       22.57       11.63      9.12 o
   3  12  18      128.81      147.91     12.27 o
   4  12  18       75.50      106.88     10.80 o
   5  12  18       80.87      122.79     22.90 o
   6  12  18        5.64      -14.35     14.35 o
  -4  13  18        1.20        5.44     10.31 o
  -3  13  18       12.19       17.07     10.29 o
  -2  13  18       35.16       27.91     10.46 o
  -1  13  18        3.28       -9.02      9.02 o
   0  13  18       25.01       16.99     11.15 o
   1  13  18       24.09       18.25      9.51 o
   2  13  18       19.31       15.81     11.49 o
   3  13  18       51.92       69.04     10.57 o
   4  13  18       16.32       36.97     16.00 o
   0  14  18        1.69       -3.31     16.55 o
   1  14  18       13.11        2.55     10.07 o
   2  14  18       18.03        8.83     18.21 o
   3  14  18       13.21       -2.76     15.45 o
   0   1  19        1.85        2.21      3.51 o
   1   1  19     1379.13     1643.28     68.79 o
  -1   2  19      175.77      159.14     10.43 o
   0   2  19      129.52      147.42     14.59 o
   1   2  19      310.66      321.46     17.89 o
   2   2  19      161.67      178.01     12.66 o
  -2   3  19      736.87      768.36     26.07 o
  -1   3  19       91.28       75.41      5.83 o
   0   3  19      276.04      261.70     16.55 o
   1   3  19      220.44      219.79      9.37 o
   2   3  19      106.49      120.42      5.72 o
   3   3  19      365.46      356.21     12.01 o
  -3   4  19       23.41       28.68      4.39 o
  -2   4  19      114.65      132.84      9.16 o
  -1   4  19      390.49      385.21     14.26 o
   0   4  19      229.35      237.68      9.89 o
   1   4  19      390.19      405.12     14.87 o
   2   4  19      123.91      115.84      6.42 o
   3   4  19       53.18       83.40      5.19 o
   4   4  19       42.51       43.32      5.88 o
  -4   5  19       32.93       38.80      5.62 o
  -3   5  19      155.94      165.55      9.24 o
  -2   5  19      231.57      190.39     12.69 o
  -1   5  19      503.39      523.04     28.80 o
   0   5  19       48.35       32.87      4.21 o
   1   5  19       52.90       45.54      4.36 o
   2   5  19       93.58       74.96      6.41 o
   3   5  19       29.73       21.57      4.34 o
   4   5  19       28.56       26.92      4.65 o
   5   5  19       56.44       58.57      9.93 o
  -5   6  19       91.84       93.63      8.39 o
  -4   6  19        5.18        1.78      5.41 o
  -3   6  19       33.48       32.50      6.41 o
  -2   6  19       80.16       86.09      6.37 o
  -1   6  19       43.67       40.72      6.26 o
   0   6  19        0.32       -4.52      4.52 o
   1   6  19       33.02       27.48      5.72 o
   2   6  19      127.95      133.28     11.11 o
   3   6  19       46.03       39.61      5.54 o
   4   6  19       27.00       21.58      5.58 o
   5   6  19      143.37      113.98     10.93 o
   6   6  19       32.86       39.16      8.56 o
  -6   7  19        5.81        2.41     10.32 o
  -5   7  19       24.62       33.16     12.50 o
  -4   7  19       74.20       81.45      7.02 o
  -3   7  19       66.13       88.30      8.23 o
  -2   7  19      278.42      259.88     13.80 o
  -1   7  19        6.79       -5.52      5.52 o
   0   7  19      171.57      136.18     11.81 o
   1   7  19      173.18      175.16     10.70 o
   2   7  19      108.45      116.43      8.37 o
   3   7  19      126.00      118.21     10.64 o
   4   7  19       99.15       87.02      7.46 o
   5   7  19      128.81      104.59     11.32 o
   6   7  19        2.64        5.72     14.35 o
   7   7  19       18.38        8.28     14.90 o
  -7   8  19       62.33       78.67      9.88 o
  -6   8  19      146.21      143.30     13.57 o
  -5   8  19      171.46      183.71     12.19 o
  -4   8  19        7.52        3.54      5.51 o
  -3   8  19      165.80      175.32     12.18 o
  -2   8  19       98.92      110.72      9.13 o
  -1   8  19      156.04      148.45     18.86 o
   0   8  19      164.94      160.96     13.36 o
   1   8  19       61.19       76.02      7.63 o
   2   8  19       12.51        9.96      5.94 o
   3   8  19       83.72       96.90      8.36 o
   4   8  19       11.79        3.33      5.91 o
   5   8  19        8.68       -0.88      8.83 o
   6   8  19        0.52       -1.78      8.38 o
   7   8  19       43.28       50.98     10.93 o
   8   8  19      288.93      305.24     21.84 o
  -8   9  19       20.98       14.30     10.52 o
  -7   9  19       30.59       43.58      9.32 o
  -6   9  19      204.02      212.01     14.53 o
  -5   9  19       24.08       26.66      6.54 o
  -4   9  19        8.82       11.48      6.13 o
  -3   9  19      241.82      255.80     20.42 o
  -2   9  19       32.40       35.47      7.63 o
  -1   9  19        7.74        6.86      7.62 o
   0   9  19       69.47       76.90      9.80 o
   1   9  19        9.60        7.00      6.78 o
   2   9  19        6.92       12.06      8.17 o
   3   9  19       25.05       14.52      6.76 o
   4   9  19       15.78       -1.10      7.41 o
   5   9  19       25.65       28.69      9.36 o
   6   9  19       33.70       38.05     14.35 o
   7   9  19       28.63       16.84     15.73 o
   8   9  19       15.72       18.60     11.90 o
   9   9  19      129.21      127.57     15.98 o
  -8  10  19       42.20       40.06     13.36 o
  -7  10  19       59.83       51.94     10.56 o
  -6  10  19       81.06      115.05     11.29 o
  -5  10  19      124.45      143.26     10.33 o
  -4  10  19       34.08       33.69      7.20 o
  -3  10  19       20.98       28.09      8.49 o
  -2  10  19        6.02       -2.56      7.31 o
  -1  10  19       44.58       44.78      8.70 o
   0  10  19      110.11      125.98     10.58 o
   1  10  19       27.86       16.13      7.67 o
   2  10  19       27.90       18.86      7.41 o
   3  10  19        2.78        0.05      6.99 o
   4  10  19       23.12       22.83      7.54 o
   5  10  19       21.07       19.31      9.75 o
   6  10  19      276.37      317.62     21.84 o
   7  10  19       24.09       41.93     11.47 o
   8  10  19       32.23       37.13     21.52 o
  -6  11  19        9.47       24.03     14.51 o
  -5  11  19       14.39       22.02      7.59 o
  -4  11  19       11.59       10.60      7.25 o
  -3  11  19       17.96        9.26      8.79 o
  -2  11  19        8.27       10.56      7.95 o
  -1  11  19        4.00       -9.76     10.23 o
   0  11  19       88.91       83.95     10.03 o
   1  11  19       25.87       26.94      8.59 o
   2  11  19       12.65       11.37      8.07 o
   3  11  19        3.55       17.46     10.49 o
   4  11  19        8.08        4.75      9.55 o
   5  11  19       18.52       22.07     19.31 o
   6  11  19       83.16       72.86     12.88 o
  -5  12  19       23.82       34.66     12.86 o
  -4  12  19       50.51       78.64      9.46 o
  -3  12  19       24.81       22.56      9.65 o
  -2  12  19        9.14       -6.50      8.16 o
  -1  12  19       39.89       38.22      9.98 o
   0  12  19       16.34       -9.02      9.02 o
   1  12  19        1.80       -2.73      8.07 o
   2  12  19       37.98       32.58      9.17 o
   3  12  19       19.06       20.68      9.23 o
   4  12  19       15.32       42.79     22.35 o
  -3  13  19      103.55      116.98     22.07 o
  -2  13  19       11.12       29.80     17.66 o
  -1  13  19       32.57       33.94     12.10 o
   0  13  19       12.79        5.24     11.71 o
   1  13  19       44.13       56.84     17.66 o
   2  13  19       35.58       77.80     18.21 o
   3  13  19        2.13      -14.35     14.35 o
   1  14  19       30.57       32.00     18.21 o
   2  14  19        8.28       11.04     16.55 o
   0   1  20      206.59      195.44     10.68 o
   1   1  20      106.41      103.02      8.28 o
  -1   2  20        7.91       21.47      5.19 o
   0   2  20      152.29      120.67      7.46 o
   1   2  20       27.83       33.75      4.14 o
   2   2  20       98.07       91.68      6.29 o
  -2   3  20      274.03      249.83     13.62 o
  -1   3  20       84.60       70.39     10.48 o
   0   3  20      167.70      173.03      9.57 o
   1   3  20      100.80       85.59      8.76 o
   2   3  20       25.41       25.44      3.13 o
   3   3  20      129.72      120.64      6.02 o
  -3   4  20      159.45      135.39     11.00 o
  -2   4  20      112.25      114.47      6.46 o
  -1   4  20      261.16      256.53     11.93 o
   0   4  20      211.75      181.81     12.55 o
   1   4  20      114.30       87.96      5.77 o
   2   4  20       16.96       11.81      3.34 o
   3   4  20      145.31      149.90      7.00 o
   4   4  20       43.56       27.33      5.40 o
  -4   5  20       71.76       86.32      8.38 o
  -3   5  20       76.31       81.20      8.21 o
  -2   5  20       22.60       16.77      4.43 o
  -1   5  20        0.89       -2.63      4.16 o
   0   5  20       47.59       36.45      4.80 o
   1   5  20       32.63       29.18      4.52 o
   2   5  20       61.17       54.53      4.92 o
   3   5  20       83.30       71.06      7.65 o
   4   5  20       62.68       45.08      7.60 o
   5   5  20       29.95       27.91      7.77 o
  -5   6  20       95.70       94.30     10.33 o
  -4   6  20       26.65       19.58      6.06 o
  -3   6  20       49.33       32.19      6.32 o
  -2   6  20      162.39      141.97     18.69 o
  -1   6  20      221.92      173.90     12.72 o
   0   6  20       63.72       74.00      6.99 o
   1   6  20       23.05       14.39      5.47 o
   2   6  20      118.97      120.91      8.37 o
   3   6  20       16.83        8.78      5.20 o
   4   6  20       28.01       33.42      7.41 o
   5   6  20       17.05       16.50      7.38 o
   6   6  20       91.75       80.80     10.53 o
  -6   7  20      143.17      125.20     16.00 o
  -5   7  20      217.60      207.87     12.97 o
  -4   7  20      271.42      286.20     20.55 o
  -3   7  20       72.23       77.36      8.11 o
  -2   7  20       69.92       64.22      7.45 o
  -1   7  20       35.08       23.63      6.36 o
   0   7  20        8.37        4.76      5.83 o
   1   7  20      121.28      120.51      8.80 o
   2   7  20      215.58      212.97     13.26 o
   3   7  20       64.71       63.95      6.90 o
   4   7  20       69.92       44.51      8.56 o
   5   7  20       98.81      103.80     11.11 o
   6   7  20        3.02        8.98      8.56 o
   7   7  20       32.69       28.00      9.55 o
  -7   8  20       42.06       42.77      9.24 o
  -6   8  20      130.93      158.76     12.00 o
  -5   8  20       46.77       50.62      7.95 o
  -4   8  20       77.92       68.55      7.12 o
  -3   8  20       53.13       62.42      8.11 o
  -2   8  20      111.49      120.26      9.65 o
  -1   8  20       53.86       53.78      8.64 o
   0   8  20       90.61       79.85      8.27 o
   1   8  20      134.83      134.46      9.93 o
   2   8  20       49.21       40.59      6.69 o
   3   8  20       12.04       20.07      6.15 o
   4   8  20       37.24       37.60      8.77 o
   5   8  20       41.85       27.88      8.87 o
   6   8  20        4.88        7.65      8.95 o
   7   8  20       78.11       85.26     12.49 o
   8   8  20       51.41       54.18     11.51 o
  -8   9  20       48.72       38.48     10.02 o
  -7   9  20        1.46       -1.21     10.04 o
  -6   9  20       25.23       19.03     14.37 o
  -5   9  20      121.25      131.16     12.06 o
  -4   9  20       90.44       98.75      8.43 o
  -3   9  20       62.06       72.88     13.52 o
  -2   9  20       18.17       11.37      9.68 o
  -1   9  20       35.24       36.72      9.96 o
   0   9  20       17.98       20.47      7.31 o
   1   9  20        0.15       -6.41      6.41 o
   2   9  20       37.34       34.77      7.68 o
   3   9  20       32.61       45.61      7.63 o
   4   9  20       27.86       22.34      8.77 o
   5   9  20        1.51        0.83      8.19 o
   6   9  20       45.91       57.70     10.90 o
   7   9  20       79.00       77.37     12.64 o
   8   9  20       53.71       55.81     12.68 o
  -7  10  20       38.85       60.59     13.90 o
  -6  10  20       21.19        7.67      9.14 o
  -5  10  20       48.30       55.80      7.70 o
  -4  10  20        5.33       -4.65      6.41 o
  -3  10  20       43.63       40.96      9.01 o
  -2  10  20       32.06       32.57      8.36 o
  -1  10  20       27.24       29.08      9.40 o
   0  10  20       68.73       70.53      9.23 o
   1  10  20       52.87       69.78      9.06 o
   2  10  20       63.43       69.03     11.07 o
   3  10  20        3.16       -1.00      6.58 o
   4  10  20       99.33       98.05     14.35 o
   5  10  20      144.35      198.33     16.97 o
   6  10  20       44.12       34.20     12.14 o
   7  10  20       49.77       59.59     16.55 o
  -6  11  20        2.08        2.21     18.21 o
  -5  11  20       25.24       37.77      8.04 o
  -4  11  20       67.22       71.20      8.64 o
  -3  11  20       34.16       13.83     10.14 o
  -2  11  20       25.64       16.74      8.28 o
  -1  11  20       11.77       -1.17     10.03 o
   0  11  20        0.37       -7.73      8.28 o
   1  11  20       45.80       43.59      9.20 o
   2  11  20       14.30        3.98      8.04 o
   3  11  20        1.88        1.89     14.90 o
   4  11  20      115.74      159.10     15.80 o
   5  11  20       43.66       46.56     17.11 o
  -4  12  20      145.17      165.54     24.28 o
  -3  12  20       17.40        0.83     12.42 o
  -2  12  20       48.36       70.36     10.80 o
  -1  12  20       49.63       44.51      9.96 o
   0  12  20        3.90       -8.47      8.47 o
   1  12  20       11.78        1.23      8.68 o
   2  12  20       75.52       96.82     17.11 o
  -2  13  20       45.25       56.84     18.76 o
  -1  13  20       19.95        8.83     17.11 o
   0  13  20       17.86       43.59     17.11 o
   1  13  20        0.33      -14.35     14.35 o
   2  13  20        6.41       -2.76     14.90 o
   0   1  21       29.51       27.68      6.07 o
   1   1  21      174.58      114.22     11.59 o
  -1   2  21        2.19        2.98      3.95 o
   0   2  21      436.50      413.19     20.67 o
   1   2  21      235.98      205.90     17.80 o
   2   2  21       35.44       40.09      4.41 o
  -2   3  21       26.59       25.10      3.75 o
  -1   3  21      271.33      262.03     19.66 o
   0   3  21       35.03       25.49      4.02 o
   1   3  21       31.20       29.46      5.50 o
   2   3  21       17.10       15.23      3.34 o
   3   3  21       38.72       52.18      7.04 o
  -3   4  21       11.76        5.87      5.25 o
  -2   4  21       26.56       21.54      4.15 o
  -1   4  21       44.55       48.00      6.85 o
   0   4  21       72.00       71.29      5.58 o
   1   4  21       34.32       35.11      4.30 o
   2   4  21        5.25        8.31      3.31 o
   3   4  21       37.91       36.41      4.88 o
   4   4  21      185.84      185.08     14.62 o
  -4   5  21      131.57      145.96     11.32 o
  -3   5  21       25.04       30.35      8.28 o
  -2   5  21       82.25       97.16      7.29 o
  -1   5  21       20.25       13.98      4.79 o
   0   5  21      199.20      200.20      9.36 o
   1   5  21        3.94       -1.20      4.01 o
   2   5  21        4.36        1.54      3.90 o
   3   5  21       24.55       21.65      4.98 o
   4   5  21       92.05       83.94      8.38 o
   5   5  21       60.59       57.70      8.58 o
  -5   6  21       59.65       67.66     13.52 o
  -4   6  21       68.10       62.76      8.38 o
  -3   6  21       25.23       26.10      6.32 o
  -2   6  21       73.45       66.39      7.14 o
  -1   6  21        8.47        7.36      5.47 o
   0   6  21       39.42       25.97      6.08 o
   1   6  21       90.49      127.16      9.68 o
   2   6  21       14.46       19.98      5.48 o
   3   6  21       39.41       37.81      7.41 o
   4   6  21       81.12       76.13     22.07 o
   5   6  21       24.49       33.31      8.17 o
   6   6  21      116.76      109.25     11.32 o
  -6   7  21       74.08       89.84     11.30 o
  -5   7  21        7.21        9.08     18.67 o
  -4   7  21       17.45       13.27      6.51 o
  -3   7  21       69.71       83.50      8.44 o
  -2   7  21        0.17       -3.97      5.89 o
  -1   7  21      110.99      123.76      9.45 o
   0   7  21      207.28      219.35     17.23 o
   1   7  21       24.51       21.61      6.26 o
   2   7  21       32.83       26.38      6.24 o
   3   7  21       54.07       48.34     12.42 o
   4   7  21       44.37       63.06      8.97 o
   5   7  21       11.80       18.18      7.99 o
   6   7  21       46.95       28.58      9.16 o
   7   7  21       26.36       36.77     12.69 o
  -7   8  21       14.66        7.85     11.04 o
  -6   8  21       95.91      112.05     11.09 o
  -5   8  21        3.24       13.15     13.90 o
  -4   8  21      105.82      115.22      9.96 o
  -3   8  21       22.23        4.32      6.82 o
  -2   8  21       71.98       76.58      8.33 o
  -1   8  21       79.34       68.28      8.07 o
   0   8  21       21.99       33.75      6.99 o
   1   8  21       88.20       89.97      8.97 o
   2   8  21       68.69       71.03      7.63 o
   3   8  21       28.82       38.76     11.04 o
   4   8  21       57.78       55.09      9.93 o
   5   8  21       52.59       49.91      9.55 o
   6   8  21      105.21       97.91     11.90 o
   7   8  21        4.99        5.39      9.94 o
   8   8  21       15.00       20.44     21.80 o
  -7   9  21       83.03       72.25     10.60 o
  -6   9  21       97.48       83.27     11.30 o
  -5   9  21       39.70       53.20      8.73 o
  -4   9  21       20.91       22.67      6.79 o
  -3   9  21      100.70      113.42     10.12 o
  -2   9  21       35.53       24.08      7.51 o
  -1   9  21        0.06        0.00      7.33 o
   0   9  21       38.07       45.57      7.91 o
   1   9  21       12.50        5.24      8.78 o
   2   9  21        6.23       -5.23      6.46 o
   3   9  21       12.95        4.14     11.31 o
   4   9  21       30.24       37.74      8.97 o
   5   9  21        8.80       -3.31      8.58 o
   6   9  21       32.31       23.66     10.29 o
   7   9  21       54.46       66.07     22.90 o
  -6  10  21        4.54       -9.38     17.11 o
  -5  10  21        4.89       -9.62      9.67 o
  -4  10  21       34.37       36.56      7.56 o
  -3  10  21       81.57      110.78     10.48 o
  -2  10  21      139.38      189.18     13.35 o
  -1  10  21       56.20       58.30      9.02 o
   0  10  21      180.47      212.26     27.14 o
   1  10  21       39.13       47.09      8.91 o
   2  10  21      147.45      179.19     12.84 o
   3  10  21       25.06       36.64     15.73 o
   4  10  21       14.48        7.97      9.73 o
   5  10  21       18.45       14.78      9.16 o
  -5  11  21       21.93       33.11     18.76 o
  -4  11  21       50.03       97.75     23.18 o
  -3  11  21       64.97       61.66     10.28 o
  -2  11  21       91.57      117.13     11.46 o
  -1  11  21        0.45       -7.24      8.27 o
   0  11  21       28.23       -2.47     10.34 o
   1  11  21       13.66       19.15      8.70 o
   2  11  21        5.27       -4.97     14.35 o
   3  11  21       29.48       16.68     10.72 o
  -3  12  21      121.79      123.60     21.52 o
  -2  12  21       18.14       57.94     18.76 o
  -1  12  21       39.93       38.07     17.11 o
   0  12  21        0.79       -1.66     14.90 o
   1  12  21       35.81       49.11     16.55 o
   0  13  21       10.49       18.76     16.55 o
   1  13  21       97.74      116.43     22.07 o
   0   1  22       27.41       19.73      3.40 o
   1   1  22       46.64       45.29      9.10 o
  -1   2  22       77.37       91.26      5.85 o
   0   2  22       51.88       55.50      8.83 o
   1   2  22       86.95       65.66      9.38 o
   2   2  22       16.96       21.37      5.56 o
  -2   3  22       25.50       14.90      3.75 o
  -1   3  22      233.70      231.87     24.83 o
   0   3  22      138.22      148.45     12.74 o
   1   3  22      426.54      406.85     14.79 o
   2   3  22      224.03      233.14      8.75 o
   3   3  22       62.26       68.15      7.61 o
  -3   4  22      150.17      153.91     11.58 o
  -2   4  22      156.16      173.76     17.66 o
  -1   4  22       11.74        5.45      4.18 o
   0   4  22       40.83       51.26      6.52 o
   1   4  22       97.81       93.97      6.63 o
   2   4  22       29.41       30.59      4.56 o
   3   4  22       37.11       39.21      5.10 o
   4   4  22        1.36        4.41      6.24 o
  -4   5  22       56.92       68.42      8.19 o
  -3   5  22      212.93      206.47     13.27 o
  -2   5  22      182.04      178.65     12.41 o
  -1   5  22       35.83       33.66      8.28 o
   0   5  22        8.72        9.05      5.70 o
   1   5  22       69.62       77.02      9.66 o
   2   5  22       44.97       60.18      7.73 o
   3   5  22        0.62       -0.20     14.62 o
   4   5  22       67.14       77.50      8.38 o
   5   5  22       17.38       13.79      7.80 o
  -5   6  22       84.29       87.02     22.35 o
  -4   6  22       86.20      110.52     10.51 o
  -3   6  22       15.42       28.11      7.17 o
  -2   6  22       85.89      108.31     12.65 o
  -1   6  22       35.14       37.39      7.38 o
   0   6  22       12.24       14.36      5.67 o
   1   6  22       77.77       91.88      7.80 o
   2   6  22       75.77       84.09      8.77 o
   3   6  22        5.18        1.72      6.90 o
   4   6  22       94.46       82.13     10.21 o
   5   6  22      105.63      101.05     10.53 o
   6   6  22        6.44       16.04     23.45 o
  -6   7  22        0.83      -11.59     11.59 o
  -5   7  22       67.63       78.36     10.68 o
  -4   7  22      150.20      160.56     11.24 o
  -3   7  22        5.25        7.59      6.87 o
  -2   7  22       20.54       23.95      6.81 o
  -1   7  22       37.28       27.17      6.77 o
   0   7  22       23.96       17.57      6.64 o
   1   7  22        5.94        3.23      7.17 o
   2   7  22       19.55       32.14      7.99 o
   3   7  22      121.59      145.74     12.68 o
   4   7  22       54.11       49.14      8.77 o
   5   7  22       66.66       76.55     10.14 o
   6   7  22       25.41       39.56      9.75 o
   7   7  22        6.98       16.44      9.11 o
  -7   8  22       11.66       19.59     10.76 o
  -6   8  22       86.04       97.87     12.47 o
  -5   8  22       83.32       99.69     10.23 o
  -4   8  22       26.84       16.32      7.10 o
  -3   8  22       23.25       26.10      7.71 o
  -2   8  22       92.86       79.63     10.45 o
  -1   8  22      177.02      199.78     15.88 o
   0   8  22       54.08       66.92     10.18 o
   1   8  22       10.00       -1.77      9.00 o
   2   8  22       69.85       83.81     13.24 o
   3   8  22       74.19       67.00     10.14 o
   4   8  22       12.25        9.38      8.19 o
   5   8  22       46.82       55.24      9.73 o
   6   8  22       63.74       69.92     12.14 o
   7   8  22      104.68       91.37     18.49 o
  -6   9  22      117.62      136.97     13.63 o
  -5   9  22      171.90      199.69     13.65 o
  -4   9  22       28.22       47.99      7.72 o
  -3   9  22        1.94       -4.95      7.39 o
  -2   9  22       72.15       56.43      8.59 o
  -1   9  22       81.66      105.22      9.66 o
   0   9  22       44.94       30.38     10.80 o
   1   9  22       86.98       88.56      9.56 o
   2   9  22       28.59       27.52      9.51 o
   3   9  22       17.07       16.00     10.48 o
   4   9  22        2.79        1.87      8.56 o
   5   9  22       29.13       32.00      9.36 o
   6   9  22        1.67      -13.79     13.79 o
  -6  10  22       23.79       14.90     18.76 o
  -5  10  22       14.19       12.69     17.66 o
  -4  10  22       23.38       26.91      7.35 o
  -3  10  22       53.03       53.95      9.39 o
  -2  10  22       16.97       15.64      8.15 o
  -1  10  22       28.09       32.04      8.49 o
   0  10  22       39.51       26.56     16.80 o
   1  10  22       21.11       19.54      8.59 o
   2  10  22       59.16       57.55     11.90 o
   3  10  22       43.39       69.87     11.31 o
   4  10  22        4.11        1.67      9.94 o
  -4  11  22       63.55       76.15     19.31 o
  -3  11  22       26.37       27.59     16.00 o
  -2  11  22        0.22      -13.79     13.79 o
  -1  11  22        4.18        0.55     14.35 o
   0  11  22       28.45       45.80     17.11 o
  -2  12  22       79.72      131.88     22.07 o
  -1  12  22      154.11      219.06     25.38 o
   0  12  22       33.96       66.77     18.21 o
   0   1  23        2.50       -5.52      6.62 o
   1   1  23       24.20       40.26      5.03 o
  -1   2  23        5.31        8.04      3.76 o
   0   2  23        9.62        2.87      4.59 o
   1   2  23       10.03        9.20     11.59 o
   2   2  23       14.10       36.74     24.28 o
  -2   3  23       63.28       72.55      6.82 o
  -1   3  23        7.33       15.05     12.14 o
   0   3  23       77.67       73.85      6.06 o
   1   3  23       27.28       21.84      5.26 o
   2   3  23       42.03       44.50      6.45 o
   3   3  23      162.65      161.76     17.28 o
  -3   4  23      126.76      136.23      8.49 o
  -2   4  23       51.16       56.80      6.43 o
  -1   4  23       32.39       29.64      6.86 o
   0   4  23       46.70       45.19      6.90 o
   1   4  23       48.67       33.80      5.96 o
   2   4  23      163.63      187.21     22.62 o
   3   4  23       83.87       73.36      6.05 o
   4   4  23       24.14       29.92      7.45 o
  -4   5  23       28.85       22.98      7.60 o
  -3   5  23      114.13      114.46      9.94 o
  -2   5  23       42.52       37.42      6.74 o
  -1   5  23      197.95      156.72     13.24 o
   0   5  23       29.96       29.75     11.86 o
   1   5  23       24.99       21.60      6.50 o
   2   5  23       38.36       33.52      5.50 o
   3   5  23       57.06       64.57     14.07 o
   4   5  23        5.58        0.28      6.24 o
   5   5  23       17.03       20.94      7.60 o
  -5   6  23       50.22       44.22      9.36 o
  -4   6  23      116.90      129.48     11.51 o
  -3   6  23       73.17       62.56      8.55 o
  -2   6  23        7.07       13.01      6.74 o
  -1   6  23      116.97      102.98     18.21 o
   0   6  23       24.49        5.30      6.99 o
   1   6  23       18.12       12.18      9.66 o
   2   6  23       70.48       74.18     11.59 o
   3   6  23       30.16       32.74     14.90 o
   4   6  23       13.63       10.05      7.45 o
   5   6  23        5.61        4.41      7.41 o
   6   6  23       33.87       47.89     13.79 o
  -6   7  23       10.36       -3.31      8.97 o
  -5   7  23       20.04       18.23     13.52 o
  -4   7  23      106.94      144.54     12.68 o
  -3   7  23      171.35      182.34     14.37 o
  -2   7  23       30.77       34.40      7.14 o
  -1   7  23        3.03        0.34      6.16 o
   0   7  23       28.61       32.98      7.27 o
   1   7  23       64.91       58.59      9.55 o
   2   7  23      178.65      200.57     14.42 o
   3   7  23       68.04       83.47     12.14 o
   4   7  23       22.08        2.67     12.14 o
   5   7  23        7.40       -1.18      8.55 o
   6   7  23       35.00       48.54     10.12 o
   7   7  23       10.42       16.36      9.73 o
  -6   8  23      123.43      152.71     19.31 o
  -5   8  23       11.21        3.45     15.17 o
  -4   8  23       22.46       26.33      7.50 o
  -3   8  23       14.98        7.16      7.47 o
  -2   8  23       22.33       30.73     10.19 o
  -1   8  23      124.41      154.82     11.34 o
   0   8  23       15.91        1.25      9.40 o
   1   8  23       44.97       55.76      9.75 o
   2   8  23       42.35       53.80      9.75 o
   3   8  23       73.11       92.46     18.21 o
   4   8  23       59.09       75.75     10.33 o
   5   8  23        4.30       -1.19      8.77 o
   6   8  23        9.86       -8.95      8.95 o
  -5   9  23       30.53       28.14     18.21 o
  -4   9  23        8.73       13.18      7.75 o
  -3   9  23       16.41       15.78      8.17 o
  -2   9  23       10.14       -3.57      7.79 o
  -1   9  23        4.36        4.22      7.41 o
   0   9  23       24.38       23.61      8.27 o
   1   9  23       53.39       62.40     11.30 o
   2   9  23        5.34       -9.16      9.16 o
   3   9  23       30.19       52.59     10.76 o
   4   9  23        3.83       -8.56      8.56 o
  -5  10  23       23.84       23.73     18.76 o
  -4  10  23       89.38      103.19     20.97 o
  -3  10  23       21.92       26.49     17.11 o
  -2  10  23        7.27        9.93     14.35 o
  -1  10  23        9.66        0.97      8.16 o
   0  10  23      121.38      113.58     22.90 o
   1  10  23       41.20       42.74     11.30 o
  -3  11  23       86.95      141.26     23.73 o
  -2  11  23      111.60      130.78     20.97 o
  -1  11  23       20.37       37.52     16.55 o
  -1  12  23       69.19      112.01     22.07 o
   1   1  24      194.28      252.83     50.21 o
  -1   2  24      155.54      147.33     14.90 o
   0   2  24       37.34       31.02      9.66 o
   1   2  24       56.50       57.22      6.89 o
   2   2  24        5.43       27.77     21.80 o
  -2   3  24       67.65       62.46     15.73 o
  -1   3  24        4.58        0.55      6.07 o
   0   3  24       10.42       23.18      6.62 o
   1   3  24       52.25       32.56      8.28 o
   2   3  24        2.83        4.97      6.62 o
   3   3  24       79.98       86.89      8.12 o
  -3   4  24       63.88       73.18      7.60 o
  -2   4  24      127.17       98.77     12.14 o
  -1   4  24       97.21      134.64     14.35 o
   0   4  24       58.66       46.90     10.48 o
   1   4  24       41.46       40.03      6.10 o
   2   4  24       18.43       35.71      5.81 o
   3   4  24       11.64        6.45      5.65 o
   4   4  24      102.17       76.15     11.04 o
  -4   5  24        2.40       -7.02      7.02 o
  -3   5  24       56.62       88.25     18.76 o
  -2   5  24      136.09      104.29     13.24 o
  -1   5  24       93.01      109.09     17.38 o
   0   5  24       81.66       62.25      7.54 o
   1   5  24       20.17       11.00      5.04 o
   2   5  24       13.65       19.51     11.86 o
   3   5  24       45.55       46.47     11.59 o
   4   5  24       21.34       29.68      7.21 o
   5   5  24        4.05       13.24      7.02 o
  -5   6  24        7.92        3.18      8.38 o
  -4   6  24       11.87       24.60      7.99 o
  -3   6  24       56.31       63.60      8.83 o
  -2   6  24       21.31       34.45     18.21 o
  -1   6  24        2.53        8.28      6.74 o
   0   6  24       17.85       11.16      6.89 o
   1   6  24        9.75        5.22      9.38 o
   2   6  24       51.31       74.66     10.48 o
   3   6  24       11.55       12.56      6.43 o
   4   6  24       46.41       39.25      8.19 o
   5   6  24       12.00        7.12      8.28 o
   6   6  24       45.92       55.60      9.55 o
  -6   7  24       93.77       90.68     11.90 o
  -5   7  24       23.31       16.59      9.16 o
  -4   7  24       31.52       59.22     13.52 o
  -3   7  24       41.16       57.72      8.77 o
  -2   7  24       74.52       86.91     10.34 o
  -1   7  24       21.82       15.56      9.93 o
   0   7  24       20.69       16.69     13.24 o
   2   7  24       15.90       19.59      8.19 o
   3   7  24        0.71       -5.63     15.17 o
   4   7  24        7.17        7.00     13.79 o
   5   7  24        5.89       -7.99      7.99 o
   6   7  24       13.03       -3.67     14.90 o
  -4   8  24       22.57       38.03     18.76 o
  -3   8  24       37.12       37.62      6.89 o
  -2   8  24       81.90       83.34      9.89 o
  -1   8  24       12.84       23.40      9.96 o
   0   8  24        0.90       -0.55     12.69 o
   1   8  24        8.05       10.48      8.87 o
   2   8  24       50.51       52.23     11.86 o
   3   8  24       23.74       46.42      8.95 o
   4   8  24        7.56        6.99      8.77 o
  -4   9  24       51.02       44.70     18.76 o
  -3   9  24       42.62       51.87     17.66 o
  -2   9  24      118.31      161.95     12.36 o
  -1   9  24        7.83       13.34      9.41 o
   0   9  24       31.08       11.26     16.55 o
   1   9  24       38.86       72.46     17.66 o
   2   9  24        3.33       -9.34      9.34 o
  -4  10  24       28.83       13.79     18.21 o
  -3  10  24       98.81      122.50     22.62 o
  -2  10  24       29.34       29.25     17.11 o
  -2  11  24        1.98      -12.14     17.11 o
   0   1  25       27.11       16.00      7.17 o
  -1   2  25       22.07       13.79      8.28 o
   0   2  25        8.27        7.17      8.83 o
   1   2  25       50.01       49.89      6.75 o
  -2   3  25        8.58       14.90      6.62 o
  -1   3  25       25.83       24.28      6.62 o
   0   3  25        2.25       -1.10      6.07 o
   3   3  25        6.41        6.53      6.09 o
  -3   4  25        4.53       -6.26     10.48 o
  -2   4  25        0.40       -0.83      5.07 o
   0   4  25       16.92       20.97      9.38 o
   1   4  25        6.90       -0.22      5.24 o
   2   4  25      147.95      184.70     11.86 o
   3   4  25       32.77       15.09     11.04 o
   4   4  25        1.83        7.45      6.90 o
  -4   5  25       30.92       26.83      7.21 o
  -3   5  25       17.34       50.39     27.59 o
  -2   5  25      120.79      129.67     13.79 o
  -1   5  25       13.91       26.80      6.01 o
   0   5  25        9.60        9.93     11.04 o
   1   5  25      228.75      237.82     21.52 o
   2   5  25       14.80        4.41      9.93 o
   3   5  25        8.14        5.52      8.83 o
   4   5  25       14.00       -9.66     17.38 o
   5   5  25       14.22        5.44      6.82 o
  -5   6  25       57.20       64.60     22.90 o
  -4   6  25        9.62       -2.58      9.10 o
  -3   6  25       41.21       65.28      8.19 o
  -2   6  25        0.29       -6.07      8.28 o
  -1   6  25      155.22      174.19     35.31 o
   0   6  25       31.67       22.58      6.93 o
   1   6  25       14.90        8.04     11.86 o
   2   6  25        0.28       -1.10      6.82 o
   3   6  25       20.55        8.81     10.76 o
   4   6  25        8.95        0.63     13.52 o
   5   6  25        8.45       -7.38      7.38 o
   6   6  25      108.46       99.88     16.55 o
  -4   7  25       15.17       30.35     11.04 o
  -3   7  25       41.38       50.25      8.38 o
  -2   7  25      119.11      151.57     13.20 o
  -1   7  25       21.27       12.14      7.65 o
   0   7  25        9.51        9.30      7.69 o
   1   7  25       12.43       11.55     10.76 o
   2   7  25       60.82       62.34     10.33 o
   3   7  25       16.16       24.34      8.38 o
   4   7  25       80.02       80.47     10.12 o
   5   7  25      110.87      149.54     20.42 o
  -3   8  25       83.61      105.39     15.45 o
  -2   8  25       59.51       66.01     10.47 o
  -1   8  25       28.87       18.42     14.90 o
   0   8  25      172.37      160.14     14.53 o
   1   8  25       81.17       54.63     16.55 o
   2   8  25       35.38       23.26      9.94 o
   3   8  25       40.60       91.05     14.90 o
  -3   9  25        8.01      -16.00     16.00 o
  -3  10  25        4.83      -15.45     17.11 o
   1   2  26      132.44      190.92     16.00 o
  -2   3  26      166.16      217.96     16.55 o
  -1   3  26      505.08      591.53     40.28 o
   3   3  26       58.85       83.32     11.59 o
  -3   4  26       65.32       57.00      6.82 o
   1   4  26       56.41       29.80     10.48 o
   2   4  26        9.50       -8.83      8.83 o
   3   4  26        8.27        4.49      9.10 o
   4   4  26       22.40       17.36      6.43 o
  -4   5  26       23.06       21.61      6.82 o
  -3   5  26       95.45       98.13      9.51 o
  -2   5  26        0.85        0.00      6.07 o
   0   5  26       92.94      160.57     18.76 o
   1   5  26       23.70       28.14     11.04 o
   2   5  26       22.72        5.52      8.83 o
   3   5  26      110.01      106.68      9.90 o
   4   5  26       15.29        2.19      6.82 o
   5   5  26       20.16       18.29      7.60 o
  -4   6  26       28.85        8.82      8.38 o
  -3   6  26        2.13        3.31      9.93 o
  -2   6  26       33.14       50.77     10.48 o
  -1   6  26        1.71        0.23      6.33 o
   0   6  26       38.47       37.36      9.93 o
   1   6  26       83.14       69.26     26.21 o
   2   6  26       24.38       19.13      8.17 o
   3   6  26       20.50       20.67      7.60 o
   4   6  26       42.04       51.87     12.14 o
  -3   7  26        0.00        6.62      9.93 o
  -2   7  26       11.33        9.93      9.38 o
  -1   7  26       10.24        9.27      7.35 o
   0   7  26       39.61       30.46     16.28 o
   1   7  26        5.99        3.31     11.59 o
   2   7  26       51.21       45.33      9.73 o
   3   7  26       45.30       77.25     12.69 o
  -3   4  27      126.55      156.12     10.72 o
  -2   4  27        6.12       11.59      7.73 o
   1   4  27      129.75      147.33     16.55 o
   3   4  27        6.76        1.10      9.38 o
   4   4  27        2.51        8.83      8.28 o
  -4   5  27        5.99       10.66     18.76 o
  -3   5  27        6.54      -10.36     12.69 o
  -2   5  27        6.99       22.30     11.04 o
   0   5  27       62.34       85.53     13.79 o
   1   5  27        6.87       -4.97     10.48 o
   2   5  27       12.67        6.07      9.93 o
   3   5  27       21.20       33.77      7.15 o
   4   5  27       27.70       36.49     16.28 o
  -3   6  27       24.34       21.52     11.04 o
  -2   6  27       20.63       37.28      6.99 o
  -1   6  27       63.85       73.39     10.48 o
   0   6  27        7.37        5.25      8.55 o
   1   6  27        2.06       -4.02      7.17 o
   2   6  27        1.74        1.41      6.89 o
   3   6  27      166.45      241.69     21.52 o
   0   7  27        2.99       -2.76      8.83 o
   4   4  28       16.64        8.31      7.73 o
  -3   5  28       47.80       63.46     10.48 o
  -2   5  28       56.84      124.15     13.24 o
   1   5  28       16.34       19.31     11.04 o
   2   5  28       23.02       17.66     10.48 o
 
